# Supplementary material for: Integrating environmental, molecular, and morphological data to unravel an ice-age radiation of arctic-alpine Campanula in western North America
Source: Ecol Evol. 2014 Sep 26;4(20):3940–59. doi: 10.1002/ece3.1168 (PMC4242577; doi:10.1002/ece3.1168)
Supplement: Supplementary file 1 — Table S1. Herbarium accession and locality data for geographic and genetic* samples. [file ece30004-3940-SD1.xls]

## Sheet: Sheet1
Supplemental Table 1. Herbarium accession and locality data for geographic and genetic* samples.
Taxon	Collection	GUID No.	Accession No.	Catalog No.	Other Catalog Numbers	Specimen No.	Country	State/Province	County	Locality	Latitude	Longitude
Campanula aurita	ALA		ALA-VP-158618		158618	ALAAC=V164358; original identifier=17268	USA	Alaska		Little Black River headwaters, ca. 14 km WNW of Snowy Peak.	65.6923	-143.049
Campanula aurita	ALA		ALA-VP-158677		158677	ALAAC=V164288; original identifier=17199	USA	Alaska		Grayling Fork of Black River, 7 km NNE of Steamboat Mtn..	66.1695	-141.493
Campanula aurita	ALA		ALA-VP-158730		158730	ALAAC=V164266; original identifier=17173	USA	Alaska		Little Black River headwaters, ca. 13 km W of Snowy Peak.	65.596	-143.049
Campanula aurita	ALA		ALA-VP-243319		243319	ALAAC=V169784; U. S. National Park Service accession=GAAR-00233; U. S. National Park Service catalog=GAAR 18920; original identifier=GAAR_T96_05_2008	USA	Alaska		Gates of the Arctic National Park & Preserve; vic. Island Lake, Tobuk Cr..	68.1	150.2
Campanula aurita	ALA		ALA-VP-243321		243321	ALAAC=V169786; U. S. National Park Service accession=GAAR-00233; U. S. National Park Service catalog=GAAR 18922; original identifier=GAAR_T96_06_2008	USA	Alaska		Gates of the Arctic National Park & Preserve; vic. Island Lake, Tobuk Cr..	68.1	150.2
Campanula aurita	ALA		ALA-VP-130063		130063	ALAAC=V161089; original identifier=17132	USA	Alaska		Salmon Fork of Black R. headwaters, near mouth of Drifting Snow Cr. at Salmon Fork R..	66.4667	-141.5
Campanula aurita	ALA		ALA-VP-137687		137687	ALAAC=V154125; original identifier=03/-242	Canada	Yukon Territory		Ogilvie Mts., Dempster Hwy., flats close to hwy. in Mt. Abraham area.	64.95	-138.233
Campanula aurita	ALA		ALA-VP-146234		146234	ALAAC=V154209; original identifier=03/-657	Canada	Yukon Territory		Ogilvie Mts., Dempster Hwy. km 224, northernmost ridge along hwy., 223.6 km.	65.5577	-138.189
Campanula aurita	ALA		ALA-VP-83104		83104	ALAAC=V146667; U. S. National Park Service accession=YUCH-00184; U. S. National Park Service catalog=YUCH 3735; original identifier=02-2375	USA	Alaska		Yukon Valley, N bank Yukon R. just E of Andrew Cr., near linear oxbow, between river and oxbow.	65.36	-143.01
Campanula aurita*	ALA		ALA-VP-15100		15100	ALAAC=V122137; GenBank=JN571924; GenBank=JN571944; GenBank=JN571965; GenBank=JN571999; U. S. National Park Service accession=YUCH-00099; U. S. National Park Service catalog=YUCH 2498; original identifier=6359	USA	Alaska		Yukon R. valley, Takoma Bluff, Yukon R..	65.46	-143.68
Campanula aurita	ALA		ALA-VP-15306		15306	ALAAC=V122353; original identifier=95-293	USA	Alaska		Yukon-Tanana Uplands, East Crazy Mts., 1 km NE of VABM Craz, limestone ridge.	65.7	-145.08
Campanula aurita	ALA		ALA-VP-32269		32269	ALAAC=V128486	USA	Alaska		Yukon-Tanana Uplands, North Fork Forty-Mile R., Mile 34.2, Site 7.	64.38	-142
Campanula aurita	ALA		ALA-VP-10447		10447	ALAAC=V116651; original identifier=9330	USA	Alaska		Porcupine R. at Fred Cr., S side R., approx. 4.8 km from Canadian border.	67.36	-141.13
Campanula aurita	ALA		ALA-VP-7260		7260	ALAAC=V122443; U. S. National Park Service accession=YUCH-00102; U. S. National Park Service catalog=YUCH 2580; original identifier=93-56	USA	Alaska		Ogilvie Mountains, vic. VABM Nation, ridgetops and slopes near summit.	65.26	-141.13
Campanula aurita	ALA		ALA-VP-129074		129074	ALAAC=V161809; original identifier=91-149	USA	Alaska		Salmon Fork Black R., Salmon Fork, bluff 3.2 km W of US border, N side of river, Site 17.	66.5333	-141.05
Campanula aurita	ALA		ALA-VP-129122		129122	ALAAC=V161741; original identifier=91-62	USA	Alaska		Salmon Fork Black R., Keele Range, ridge 7.4 km SSE VABM White, N of mouth of Rice Gulch Cr., small W-trending limestone ridge, Site 6.	66.5833	-141.167
Campanula aurita	ALA		ALA-VP-129187		129187	ALAAC=V161830; original identifier=91-175	USA	Alaska		Salmon Fork of the Black R., 2.5 km NE of mouth of Drifting Snow Cr., Site 22.	66.4833	-141.4
Campanula aurita	ALA		ALA-VP-129224		129224	ALAAC=V161848; original identifier=91-194	USA	Alaska		Salmon Fork of the Black R., 2.5 km NE of mouth of Drifting Snow Cr., up to 1 km N of river, Site 24.	66.4833	-141.4
Campanula aurita	ALA		ALA-VP-130215		130215	ALAAC=V158874	USA	Alaska		Yukon-Tanana Uplands, Serpentine Slide RNA.	65.7333	-147.483
Campanula aurita	ALA		ALA-VP-23286		23286	ALAAC=V102925; original identifier=87-35	USA	Alaska		Yukon R., Eagle (Mission) Bluff, 1 km N of Eagle.	64.81	-141.16
Campanula aurita	ALA		ALA-VP-129353		129353	ALAAC=V79323; original identifier=1100	Canada	Yukon Territory		Ogilvie Mountains, Sapper Hill, Engineer Creek, Dempster Hwy, Km 195.	65.35	-138.25
Campanula aurita	ALA		ALA-VP-47669		47669	ALAAC=V136613; original identifier=33462	Canada	Yukon Territory		Central Yukon R. district, Dawson, Dome Hill above Dawson.	64.06	-139.41
Campanula aurita	ALA		ALA-VP-130990		130990	ALAAC=V76170; original identifier=264	USA	Alaska		Porcupine River.	66.9833	-142.9
Campanula aurita	ALA		ALA-VP-131268		131268	ALAAC=V84669; original identifier=86	USA	Alaska		Porcupine R. at mouth of Salmon-Trout R., 1-2 KM UP SALMON TROUT R..	67.1667	-141.6
Campanula aurita	ALA		ALA-VP-131882		131882	ALAAC=V84118; original identifier=36	USA	Alaska		Porcupine R..	67.3333	-141.317
Campanula aurita	ALA		ALA-VP-138805		138805	ALAAC=V76267; original identifier=32	USA	Alaska		Porcupine R..	67.4	-141.083
Campanula aurita	ALA		ALA-VP-23287		23287	ALAAC=V96382; original identifier=Y-122	USA	Alaska		Yukon R. valley, Calico Bluff, Yukon R. 12.5 km N of Eagle.	64.91	-141.2
Campanula aurita	ALA		ALA-VP-12401		12401	ALAAC=V119401; original identifier=4532	Canada	Yukon Territory		Porcupine River, 13 miles above Rampart House.	67.46	-140.58
Campanula aurita	ALA		ALA-VP-3055		3055	ALAAC=V68913; original identifier=6263	USA	Alaska		Yukon-Tanana Upland, Mi. 109 Taylor Hwy..	64.28	-141.41
Campanula aurita	ALA		ALA-VP-3058		3058	ALAAC=V69295; original identifier=6316	USA	Alaska		Yukon R. valley, Calico Bluff, Yukon R. 12.5 km N of Eagle.	64.9	-141.16
Campanula aurita	ALA		ALA-VP-3063		3063	ALAAC=V69619; original identifier=6389	USA	Alaska		Yukon-Tanana Upland, Mi 114 Taylor Hwy., 1.6 km N of O'Brien Cr..	64.31	-141.36
Campanula aurita	ALA		ALA-VP-81374		81374	ALAAC=V75650; original identifier=80-28	USA	Alaska		Yukon R. valley, Calico Bluff, Yukon R. 12.5 km N of Eagle.	64.9	-141.16
Campanula aurita	ALA		ALA-VP-2958		2958	ALAAC=89904; GenBank=JN572000; original identifier=T-153	USA	Alaska		Takahula Lake, 67Â¿ 22' N, 153Â¿ 38' W.	67.35	-153.66
Campanula aurita	ALA		ALA-VP-2934		2934	ALAAC=85677; original identifier=78-383	USA	Alaska		Mi 73 Taylor Hwy., E of Chicken, Mi 72.2, 141Â¿ 50' W, bluff along S Fork Fortymile R..	64.06	-141.81
Campanula aurita	ALA		ALA-VP-2935		2935	ALAAC=85718; original identifier=78-189	USA	Alaska		Yukon R., Eagle (Mission) Bluff, 1 km N of Eagle, 141Â¿ 13' W.	64.8	-141.18
Campanula aurita	ALA		ALA-VP-3030		3030	ALAAC=97420; original identifier=78-368	USA	Alaska		Yukon R., Eagle (Mission) Bluff, 1 km N of Eagle, 141Â¿ 12' W.	64.8	-141.18
Campanula aurita	ALA		ALA-VP-2782		2782	ALAAC=68799; original identifier=s.n.	USA	Alaska		Porcupine R., New Rampart, U.S.-Canada border, N bank.	67.31	-141
Campanula aurita	ALA		ALA-VP-2932		2932	ALAAC=85366; original identifier=75-238	USA	Alaska		Brooks Range, Sheenjek R. vic. 8 km N of Ambresvajun Lake, E of river.	68.65	-143.71
Campanula aurita	ALA		ALA-VP-2968		2968	ALAAC=91492; original identifier=74-85	USA	Alaska		Brooks Range, vic. John R. S of Tangleblue Cr..	67.55	-152.2
Campanula aurita	ALA		ALA-VP-2598		2598	ALAAC=37590; original identifier=8599	USA	Alaska		Yukon-Tanana Upland, Mile 110 Taylor Highway, near Fortymile R..	64.25	-141.33
Campanula aurita	ALA		ALA-VP-2620		2620	ALAAC=39865; original identifier=8619	USA	Alaska		Yukon-Tanana Uplands, Mi 116 Taylor Hwy, along O'Brien Cr. 6 km above mouth.	64.33	-141.36
Campanula aurita	ALA		ALA-VP-129354		129354	ALAAC=35412; original identifier=11	Canada	Yukon Territory		Dawson area, Dome Road.	64.0667	-139.167
Campanula aurita	ALA		ALA-VP-2545		2545	ALAAC=29862; original identifier=267	USA	Alaska		Mi 73 Taylor Hwy., E of Chicken.	64.06	-141.81
Campanula aurita	ALA		ALA-VP-137686		137686	ALAAC=V70985	Canada	Yukon Territory		Central Yukon R. district, Dawson.	64.0667	-139.417
Campanula aurita	ALA		ALA-VP-2456		2456	ALAAC=24034; original identifier=45	USA	Alaska		Yukon R. 64 km (40 miles) above Circle.	65.43	-143.53
Campanula aurita	ALA		ALA-VP-2727		2727	ALAAC=59622; original identifier=7454	USA	Alaska		Yukon-Tanana Uplands, Charley R. 10 km above the mouth.	65.25	-142.75
Campanula aurita	ALA		ALA-VP-192175		192175	ALAAC=V167353; original identifier=4962	USA	Alaska		Brooks Range, north end of Walker Lake.	67.2167	-154.533
Campanula aurita	ALA		ALA-VP-2457		2457	ALAAC=24091; original identifier=s.n.	USA	Alaska		Burnt Paw, Porcupine R., midway along large hill on N side of river, 0.4-0.8 km above Burnt Paw, 142Â¿ 36'N.	67.03	-142.58
Campanula aurita	ALA		ALA-VP-2702		2702	ALAAC=49446; original identifier=s.n.	USA	Alaska		Mi 121 Taylor Hwy., along O'Brien Cr..	64.4	-141.4
Campanula aurita	ALA		ALA-VP-147721		147721	ALAAC=17395; GenBank=JN571943; GenBank=JN571966; GenBank=JN571991; GenBank=JN571998; original identifier=27351	Canada	British Columbia		Mile 397 Alaska Hwy., along MacDonald Cr..	58.65	-124.767
Campanula aurita	ALA		ALA-VP-2503		2503	ALAAC=26720; original identifier=107	USA	Alaska		Porcupine R. at confl. with Rapid R., Porcupine R. above Rapid R., 67Â¿ 15' N, 141Â¿ 40' W.	67.28	-141.63
Campanula aurita	ALA		ALA-VP-2504		2504	ALAAC=26726; original identifier=159	USA	Alaska		Porcupine R. at David Cr., 67Â¿ 15' N, 141Â¿ 40' W.	67.15	-141.86
Campanula aurita	ALA		ALA-VP-2292		2292	ALAAC=3687; original identifier=S-181	USA	Alaska		Brooks Range, Ambresvajun Lake, Sheenjek R. valley, E side Sheenjek R..	68.6	-143.75
Campanula aurita	ALA		ALA-VP-2366		2366	ALAAC=10668; original identifier=2421	USA	Alaska		American Cr. Canyon, S of Eagle, ca. 8 km S of Eagle.	64.71	-141.28
Campanula aurita	ALA		ALA-VP-129288		129288	ALAAC=19609; original identifier=10857	Canada	British Columbia		Alaska Hwy., Muncho Lake, gravel point on E shore.	59	-125.733
Campanula aurita	ALA		ALA-VP-129289		129289	ALAAC=19610; original identifier=10527	Canada	British Columbia		Rocky Mts., Summit Pass vic., Alaska Hwy., gravel bar in MacDonald Cr..	58.5167	-124.567
Campanula aurita	ALA		ALA-VP-145493		145493	ALAAC=1797; original identifier=7130	USA	Alaska		Yukon-Tanana Upland, Franklin, S Fork Fortymile R..	64.1639	-141.775
Campanula aurita	ALA		ALA-VP-2270		2270	ALAAC=1788; original identifier=7121	USA	Alaska		Yukon-Tanana Upland, Franklin, S Fork Fortymile R..	64.16	-141.76
Campanula aurita	BABY		BABY-VP-6048	BABY-6098			Canada	Yukon Territory		Keele Range.	66.9834	-140.782
Campanula aurita	BABY		BABY-VP-4998	BABY-5049			Canada	Yukon Territory		Dawson City, Sunnydale.	64.052	-139.466
Campanula aurita	BABY		BABY-VP-1845	BABY-1893			Canada	Yukon Territory		Peel River, site #1.	65.9677	-134.828
Campanula aurita	BABY		BABY-VP-1853	BABY-1901			Canada	Yukon Territory		Wind River, raven nest site.	65.2082	-135.22
Campanula aurita	BABY		BABY-VP-1442	BABY-1485			Canada	Yukon Territory		Dempster Highway, Windy Pass km 158.	65.0776	-138.361
Campanula aurita	LEA		LEA-VP-2263				Canada	Yukon		Summit of Dome Mountain; Dawson City.	64.3042	-139.596
Campanula aurita	LEA		LEA-VP-2252				Canada	Yukon		Summit of Dome Hill above Dawson City.	64.3042	-139.59
Campanula aurita	UBC		UBC-VP-12469	V163655			Canada	British Columbia		Pouce Coupe, Peace River District.	55.7333	-120.25
Campanula aurita	UBC		UBC-VP-24215	V180591			Canada	Yukon Territory		Dawson City, trail to moosehide.	64	-139
Campanula aurita	UBC		UBC-VP-18753	V157304			Canada	British Columbia		Muncho Lake.	59	-125
Campanula aurita	UBC		UBC-VP-18797	V168421			Canada	British Columbia		Wokkpash Lake.	58.5	-124.833
Campanula aurita	UBC		UBC-VP-11803	V196595			Canada	Northwest Territories		Mackenzie Mts., hot spring area on twitya river about 2 miles west of deca creek.	64.1333	-128.45
Campanula aurita	UBC		UBC-VP-22268	V183114			Canada	Yukon Territory		Dawson City, Midnight Dome.	64.0667	-139.383
Campanula aurita	UBC		UBC-VP-12915	V109850			Canada	British Columbia		Mile 397, Alaska Highway.	58.65	-124.76
Campanula aurita	UBC		UBC-VP-12919	V109919			Canada	British Columbia		Muncho Lake, Alaska Highway.	58	-125
Campanula aurita	UBC		UBC-VP-12920	V109858			Canada	British Columbia		Muncho Lake, Alaska Highway.	58	-125
Campanula aurita	UBC		UBC-VP-11220	V111221			Canada	Northwest Territories		West end of cli lake.	61.9667	-123.417
Campanula aurita	UBC		UBC-VP-12907	V92639			Canada	British Columbia		Muncho Lake, mile 456, Alaska Highway.	58	-125
Campanula aurita	UBC		UBC-VP-12910	V92613			Canada	British Columbia		Mile 397, Alaska Highway.	58.65	-124.76
Campanula aurita	UBC		UBC-VP-5199	V90533			Canada	British Columbia		Mile 397 Alaska Highway along MacDonald creek.	58.65	-124.767
Campanula aurita	UBC		UBC-VP-6859	V56215			Canada	British Columbia		Muncho Lake.	58	-125
Campanula aurita	UBC		UBC-VP-21919	V56138			Canada	British Columbia		Muncho Lake, Alaska Highway.	58	-125
Campanula aurita	UBC		UBC-VP-3945	V99863			Canada	British Columbia		Vicinity of summit pass moutains.	58.5167	-124.567
Campanula aurita	UBC		UBC-VP-19821	V113524			Canada	Yukon Territory		Dawson City.	64	-139
Campanula aurita	UBC		UBC-VP-19829	V113525			Canada	Yukon Territory		Dawson City.	64	-139
Campanula aurita	UBC		UBC-VP-4041	V99862			Canada	British Columbia		Muncho Lake, gravel point east shore.	59	-125.73
Campanula aurita	UBC		V99863				Canada	British Columbia		vicinity of summit pass moutains	58.5166	-124.567
Campanula aurita	UBC		V90533				Canada	British Columbia		mile 397 Alaska Highway along MacDonald creek	58.65	124.767
Campanula aurita	UBC		V163655				Canada	British Columbia		Pouce Coupe, Peace River District	55.7333	120.25
Campanula aurita	UBC		V92639				Canada	British Columbia		Muncho Lake, mile 456, Alaska Highway	58	125
Campanula aurita	UBC		V109919				Canada	British Columbia		Muncho Lake, Alaska Highway	58	125
Campanula aurita	UBC		V109858				Canada	British Columbia		Muncho Lake, Alaska Highway	58	125
Campanula aurita	UBC		V157304				Canada	British Columbia		Muncho Lake	59	125
Campanula aurita	UBC		V168421				Canada	British Columbia		wokkpash lake	58.5	124.833
Campanula aurita	UBC		V56138				Canada	British Columbia		Muncho Lake, Alaska Highway	58	125
Campanula aurita	UBC		V111221				Canada	Northwest Territories		west end of cli lake	61.9667	123.417
Campanula aurita	UBC		V196595				Canada	Northwest Territories		Mackenzie Mts., hot spring area on twitya river about 2 miles west of deca creek	64.1333	128.45
Campanula aurita	UBC		V183114				Canada	Yukon Territory		Midnight Dome, Dawson	64.0667	139.383
Campanula aurita	Uvic		27021							About mile 40, Dempster Highway, Churchward Mtns, Yukon. Steep grassy slope, seepage, with scattered White spruce and dwarf Alder	65.666	-138.15
Campanula aurita	Uvic		4171							Midnight Dome near Dawson City, Yukon. On sandy soil slope, common	64	-139.333
Campanula aurita	Uvic		43143							Yukon, Limestone ridge crest and sides of ridge adjacent	60.083	-127.417
Campanula aurita	Uvic		27026							Mile 79 Dempster Highway, Ogilvie Mtns. Yukon Moist gravelly area beside creek running into Blackstone River. Just north and parallel to Cache Creek. Elev about 1100 m. Calcareous rock	65.966	-138.333
Campanula aurita	UVSC					9777	Canada	Yukon Territory		Ogilvie Mts, along Dempster Hwy, at km 200.	65.3981	-138.27
Campanula aurita	UVSC					9738	Canada	Yukon Territory		along Dempster Hwy at km 131.	64.9553	-138.257
Campanula aurita	V		V-VP-84445		V200028		Canada	British Columbia	Liard River	Stone Mountain Provincial Park; Rocky Mountains; Muskwa Ranges; Summit Lake; ridge 1.5 km southeast of lake.	58.6375	-124.645
Campanula aurita	V		V-VP-84534		V200117		Canada	British Columbia	Liard River	Liard Plateau; Caribou Range; ridge N of Grayling River, between Vizer and Stanner Creeks.	59.7275	-125.471
Campanula aurita	V		V-VP-84595		V200178		Canada	British Columbia	Liard River	Liard Plateau; Caribou Range; ridge N of Grayling River, between Vizer and Stanner Creeks.	59.7175	-125.478
Campanula aurita	V		V-VP-84796		V200380		Canada	British Columbia	Liard River	Rocky Mountains; Muskwa Ranges; Terminal Range; mountain 7 km W of Muncho Lake.	59.0353	-125.933
Campanula aurita	V		V-VP-84841		V200425		Canada	British Columbia	Liard River	Rocky Mountains; Muskwa Ranges; Terminal Range; mountain 7 km W of Muncho Lake; cirque NE of summit.	59.0369	-125.923
Campanula aurita	V		V-VP-84891		V200475		Canada	British Columbia		Rocky Mountains; Muskwa Ranges; Sentinel Range; E of Muncho Lake; ridge between Nonda Creek and Eight Mile Creek; Nonda Creek tower.	59.0053	-125.502
Campanula aurita	V		V-VP-85093		V200677		Canada	British Columbia		Rocky Mountains; Muskwa Ranges; Muncho Lake; Muncho Lake Airstrip; opposite Northern Rockies Lodge.	59.0008	-125.771
Campanula aurita	V		V-VP-55119		V170526		Canada	British Columbia		Muncho Lake; Alaska Highway; Strawberry flats campground.	58.9833	-125.783
Campanula aurita	V		V-VP-55132		V170539		Canada	British Columbia		Summit Lake; Alaska Highway mile 392, hill with microwave tower E of Mount St. George.	54.25	-122.633
Campanula aurita	V		V-VP-66357		V181894		Canada	British Columbia		Muncho Lake; Alaska Highway, ca 1 km N of Muncho Lake.	58.9333	-125.767
Campanula aurita	V		V-VP-66358		V181895		Canada	British Columbia		Muncho Lake Provincial Park; Muncho Lake Park; just N of park.	59.1667	-126.017
Campanula aurita	V		V-VP-23958		V104564		Canada	British Columbia		Muncho Lake; Alaska Highway.	58	-125
Campanula aurita	V		V-VP-77214		V192806		Canada	British Columbia	Liard River	Muncho Lake; Mile 464 of the Alaska Highway.	58.9333	-125.767
Campanula aurita	V		V-VP-13283		V059573		Canada	British Columbia		Muncho Lake; S end of.	58.9667	-125.767
Campanula aurita	V		V-VP-9736		V043549		Canada	British Columbia		Muncho Lake; Alaska Highway.	58	-125
Campanula aurita	V		V-VP-8254		V035959		Canada	British Columbia		Petersen Creek; S of Muncho Lake at Mile 445 of Alaska Highway.	58.8	-125.717
Campanula aurita	V		V-VP-6402		V027221B		Canada	British Columbia		Summit Pass; mile 392 of Alaska Highway.	58.65	-124.683
Campanula lasiocarpa	Arizona State University Vascular Plant Herbarium						USA	Alaska	Kodiak Island Borough	Shuyak Island. Kodiak Island. Island lake. Pillar Mountain	57.79	-152.44
Campanula lasiocarpa	Royal Alberta Museum		B70.34.40				Canada	Alberta		Marmot Mountain, Jasper National Park.	52.48	118.07
Campanula lasiocarpa	Royal Alberta Museum		B72.47.15				Canada	Alberta		Mount Torrens, Grande Prairie Forest.	54.17	119.59
Campanula lasiocarpa	Royal Alberta Museum		B73.56.10				Canada	Alberta		Torrens Ridge	54.17	119.57
Campanula lasiocarpa	Royal Alberta Museum		B73.56.31				Canada	Alberta		Torrens Ridge	54.17	119.57
Campanula lasiocarpa	Royal Alberta Museum		B82.22.100			378	Canada	Alberta		White Goat Wilderness	52.18	116.57
Campanula lasiocarpa	Royal Alberta Museum		B86.74.101			1359	Canada	Alberta		McDonald Creek, White Goat Wilderness Area	52.15	116.53
Campanula lasiocarpa	Royal Alberta Museum		B88.1.1317			1720	Canada	Alberta		Draba Mountain, Willmore Wilderness Park	53.3	118.35
Campanula lasiocarpa	Royal Alberta Museum		B88.1.1318			2450	Canada	Alberta		Cadomin area	53.02	117.24
Campanula lasiocarpa	UAM Herbarium	UAM:Herb:42040								Lower Yukon R., Ungalak Mt. vic., uplands 5 km ENE of summit, N of Yukon R.	61.69	-161.47
Campanula lasiocarpa	UAM Herbarium	UAM:Herb:47844								Akalura Cr., Olga Bay, Kodiak I.	57.16	-154.23
Campanula lasiocarpa	UAM Herbarium	UAM:Herb:55608								Kilbuck-Kuskokwim Mts., Nyac vic.	60.98	-160.06
Campanula lasiocarpa	UAM Herbarium	UAM:Herb:44636								Aleutian Is., Attu I., Attu village, Chichagof Harbor near Attu Village	52.93	173.25
Campanula lasiocarpa	UAM Herbarium	UAM:Herb:44637								Aleutian Is., Attu I., Navy Town, vic. Navy Town and Casco Cove	52.81	173.16
Campanula lasiocarpa	UAM Herbarium	UAM:Herb:44638								Aleutian Is., Attu I., Temnac R., 0.8 km W of river mouth	52.83	173.05
Campanula lasiocarpa	UAM Herbarium	UAM:Herb:50197								Angayucham Mts., Fritts Mt., N-facing alpine cirque N of summit	66.92	-155.52
Campanula lasiocarpa	UAM Herbarium	UAM:Herb:45828								Semidi Is., Chowiet I., SW section of island	56.03	-156.7
Campanula lasiocarpa	UAM Herbarium	UAM:Herb:50236								Angayucham Mts., Fritts Mt., N-facing alpine cirque NE of summit	66.93	-155.48
Campanula lasiocarpa	UAM Herbarium	UAM:Herb:66748								Alaska Range, Tonzona R., upper valley	62.66	-152.5
Campanula lasiocarpa	UAM Herbarium	UAM:Herb:6895								Valley of Ten Thousand Smokes, lower part of valley	58.25	-155.25
Campanula lasiocarpa	UAM Herbarium	UAM:Herb:2894								Alaska Range, Dry Cr., 50 miles E of Healy, 63¿ 53-59' N, 147¿ 20-35' W	63.93	-147.45
Campanula lasiocarpa	UAM Herbarium	UAM:Herb:2938								Talkeetna Mts., Mts. N of Talkeetna R., SCS Plot 107	62.61	-148.81
Campanula lasiocarpa	UAM Herbarium	UAM:Herb:3024								Kokrines-Hodzana Highlands, Ray Mts., ridge NW of Kanuti Kilolitna R.	65.78	-151.31
Campanula lasiocarpa	UAM Herbarium	UAM:Herb:8924								Summit Lake area	56.18	-130.05
Campanula lasiocarpa	UAM Herbarium	UAM:Herb:2566								Yukon-Tanana Uplands, Mi 141.5 Taylor Hwy., 32 km S of Eagle	64.5	-141.33
Campanula lasiocarpa	UAM Herbarium	UAM:Herb:2528								Kaolak R., 75 km S of Wainwright	69.91	-160
Campanula lasiocarpa	UAM Herbarium	UAM:Herb:2431								Eagle Summit vic.	65.41	-145.33
Campanula lasiocarpa	UAM Herbarium	UAM:Herb:2354								Alaska Range, Wonder Lake, N end of lake	63.46	-150.86
Campanula lasiocarpa	UAM Herbarium	UAM:Herb:2452								Yukon-Tanana Uplands, Eagle Summit, Mi 104 Steese Hwy.	65.45	-145.43
Campanula lasiocarpa	UAM Herbarium	UAM:Herb:2693								Aleutian Is., Amchitka I., road betw. pond #28 and pond #29, 1 km WSW of Constantine Point	51.53	179
Campanula lasiocarpa	UAM Herbarium	UAM:Herb:2559								Seward Peninsula, flats betw. Snake and Penny R., W of Nome, foothills next to sedge flats, 9.6 km NW of Nome, 165¿ 30-45' W	64.58	-165.61
Campanula lasiocarpa	UAM Herbarium	UAM:Herb:2591								Yukon-Tanana Uplands, Mi 106 Steese Hwy., Eagle Summit	65.48	-145.43
Campanula lasiocarpa	UAM Herbarium	UAM:Herb:2302								Yukon-Tanana Upland, Mt. Fairplay, Taylor Hwy., NW slope of Mt. Fairplay	63.66	-142.21
Campanula lasiocarpa	UAM Herbarium	UAM:Herb:2303								Yukon-Tanana Uplands, Mt. Fairplay, ridge to NW, summit	63.7	-142.26
Campanula lasiocarpa	UAM Herbarium	UAM:Herb:9351								Koryakskoye Mtns., May Creek	62.48	171.86
Campanula lasiocarpa	UAM Herbarium	UAM:Herb:70285								Alaska Range, ridge between Castner and Fel Glaciers	63.36	-145.66
Campanula lasiocarpa	UAM Herbarium	UAM:Herb:81199								Yukon-Tanana Uplands, Mile 142 Taylor Hwy.	64.61	-141.25
Campanula lasiocarpa	UAM Herbarium	UAM:Herb:76656								Brooks Range, Wiseman	67.41	-150.1
Campanula lasiocarpa	UAM Herbarium	UAM:Herb:80706								Seward Peninsula, Central Kigluaik Mts., vic. Mt. Osborn	64.98	-165.3
Campanula lasiocarpa	UAM Herbarium	UAM:Herb:64404								Canoe Mtn.	61.76	-158.13
Campanula lasiocarpa	UAM Herbarium	UAM:Herb:61515								Chugach Mts., Thompson Pass, Mile 26 Richardson Hwy.	61	-145.5
Campanula lasiocarpa	UAM Herbarium	UAM:Herb:23302								Brooks Range, Imiaknikpak Lake, Killik R. valley	68.48	-154.05
Campanula lasiocarpa	UAM Herbarium	UAM:Herb:23303								Bristol Bay, Walrus Is., Round I.	58.6	-159.96
Campanula lasiocarpa	UAM Herbarium	UAM:Herb:23309								Lynn Canal, ridge N of Dayebas Cr., T29S,R60E,S32	59.3	-135.36
Campanula lasiocarpa	UAM Herbarium	UAM:Herb:23313								Mentasta Mts., vic. Trail Cr.	62.95	-143.25
Campanula lasiocarpa	UAM Herbarium	UAM:Herb:61965								Anchorage, 3903 Wilson Way	61.21	-149.9
Campanula lasiocarpa	UAM Herbarium	UAM:Herb:82362								Bristol Bay Lowlands, lake W of VABM Yenuk, morainal kame above lake	59.14	-156.22
Campanula lasiocarpa	UAM Herbarium	UAM:Herb:69128								Tanana Valley, Mile 1347 Alaska Hwy., Robertson R. bridge	63.4	-143.73
Campanula lasiocarpa	UAM Herbarium	UAM:Herb:77115								Brooks Range, Arrigetch Creek valley	67.43	-154.08
Campanula lasiocarpa	UAM Herbarium	UAM:Herb:86500								Yukon-Tanana Uplands, Manley Hot Springs	65	-150.63
Campanula lasiocarpa	UAM Herbarium	UAM:Herb:92421								Kokrines-Hodzana Highlands, Indian Mtn. AFS, 2 miles NW of airstrip at Utopia Cr., UTOPIA CRK., 32 KM SE OF HUGHES, INDIAN	65.98	-153.71
Campanula lasiocarpa	UAM Herbarium	UAM:Herb:130949								Gobbler's Knob, Mi 132 Dalton Hwy., Site 16	66.75	-150.567
Campanula lasiocarpa	UAM Herbarium	UAM:Herb:142665								Malaspina Coastal Plain, Nichawak Mtn., W of Vitus Lake	60.2359	-143.97
Campanula lasiocarpa	UAM Herbarium	UAM:Herb:138678								Selawik Hills, Mangoak R., tributary at head, SELAWIK HILLS, HEAD OF MANGOAK R.	66.1167	-160.15
Campanula lasiocarpa	UAM Herbarium	UAM:Herb:129303								Lower Llewellyn Gl., Camp 26 and Marble Mtn. Nunataks	59.1667	-134.333
Campanula lasiocarpa	UAM Herbarium	UAM:Herb:129363								Ogilvie Mts., Dempster Highway, Mile 55-56, Mile 56	64.6667	-138.5
Campanula lasiocarpa	UAM Herbarium	UAM:Herb:129381								Yukon-Tanana Uplands, Mt. Fairplay, ridge to NW, Taylor Hwy. Mile 34-44	63.7	-142.267
Campanula lasiocarpa	UAM Herbarium	UAM:Herb:142827								Arctic Coastal Plain, Atqasuk, W bank of Meade R.	70.4667	-157.4
Campanula lasiocarpa	UAM Herbarium	UAM:Herb:45168								Aleutian Is., Atka I., Atka village, Chuniisxax Cr.	52.2	-174.2
Campanula lasiocarpa	UAM Herbarium	UAM:Herb:47846								Kodiak Archipelago, Afognak I., Waterfall Lake	58.36	-152.46
Campanula lasiocarpa	UAM Herbarium	UAM:Herb:53552								Endicott Mts., Chandler Lake, SW shore, slopes and shore 2 km N of Iklauyaurak Cr. mouth	68.2	-152.75
Campanula lasiocarpa	UAM Herbarium	UAM:Herb:49979								DeLong Mtns., Copter Peak, vic. 6 km SW of peak, W fork of Nunaviksak Cr.	68.46	-161.48
Campanula lasiocarpa	UAM Herbarium	UAM:Herb:59321								Aleutian Range, mtn. S of Ursus Cove	59.5	-153.81
Campanula lasiocarpa	UAM Herbarium	UAM:Herb:59323								Chugach Mts., Knik R. drainage, lower Hunter Cr.	61.34	-148.86
Campanula lasiocarpa	UAM Herbarium	UAM:Herb:4307								Kodiak I., Spiridon Pen., Chief Cove, T29S R28W S30	57.7	-153.88
Campanula lasiocarpa	UAM Herbarium	UAM:Herb:2769								Arctic Coastal Plain, Atkasuk, W bank of Meade R., Meade R. Field Station	70.5	-157.2
Campanula lasiocarpa	UAM Herbarium	UAM:Herb:3026								Yukon-Tanana Uplands, Eagle Summit, Mi 107 Steese Hwy., Pinnell Mtn. Trail, Mi 104-107 Steese Hwy., Eagle Cr.	65.48	-145.41
Campanula lasiocarpa	UAM Herbarium	UAM:Herb:3027								Yukon-Tanana Uplands, Eagle Summit, Mi 107 Steese Hwy., Pinnell Mtn. Trail, Mi 104-107 Steese Hwy.	65.48	-145.41
Campanula lasiocarpa	UAM Herbarium	UAM:Herb:2604								Yukon-Tanana Uplands, Ester Dome, 15 km NW of Fairbanks, 148¿ 04' W	64.88	-148.05
Campanula lasiocarpa	UAM Herbarium	UAM:Herb:2462								Yukon-Tanana Uplands, Eagle Cr., off Steese Hwy.	65.43	-145.53
Campanula lasiocarpa	UAM Herbarium	UAM:Herb:2481								Tanana R. valley, Mi 6 Meadows Road, Delta Jct.	64.03	-145.66
Campanula lasiocarpa	UAM Herbarium	UAM:Herb:2488								Yukon-Tanana Uplands, Skiland, 1 mile E of Mile 20 Steese Hwy., rocks near Skiland	65.08	-147.5
Campanula lasiocarpa	UAM Herbarium	UAM:Herb:2324								Mt. Hayes	63.61	-146.71
Campanula lasiocarpa	UAM Herbarium	UAM:Herb:9725								Pribilof Is., St. George I.	56.58	-169.58
Campanula lasiocarpa	UAM Herbarium	UAM:Herb:33700								Waring Mts., VABM Elwood, upper slopes and summit area of Elwood	66.91	-159.83
Campanula lasiocarpa	UAM Herbarium	UAM:Herb:75394								Nixon Mine area	63.25	-154.7
Campanula lasiocarpa	UAM Herbarium	UAM:Herb:75665								Seward Peninsula Highlands, Serpentine Hot Springs, ridge above hot springs	65.85	-164.71
Campanula lasiocarpa	UAM Herbarium	UAM:Herb:68895								Tanana Valley, Mile 1332 Alaska Hwy., Moon Lake Campground	63.38	-143.33
Campanula lasiocarpa	UAM Herbarium	UAM:Herb:76482								Threetime Mtn., John R. valley	67.21	-151.95
Campanula lasiocarpa	UAM Herbarium	UAM:Herb:52062								Killik R. valley, vic. Ivisak Cr. mouth, W bank of river	68.35	-154.1
Campanula lasiocarpa	UAM Herbarium	UAM:Herb:23289								Yukon-Tanana Uplands, Granite Tors	64.88	-146.25
Campanula lasiocarpa	UAM Herbarium	UAM:Herb:23293								Kilbuck-Kuskokwim Mts., Flat	62.43	-158
Campanula lasiocarpa	UAM Herbarium	UAM:Herb:23294								Kilbuck-Kuskokwim Mts., Flat	62.43	-158
Campanula lasiocarpa	UAM Herbarium	UAM:Herb:23298								Aleutian Is., Buldir I.	52.35	175.93
Campanula lasiocarpa	UAM Herbarium	UAM:Herb:91548								Yukon-Tanana Uplands, Wickersham Dome	65.2	-148.08
Campanula lasiocarpa	UAM Herbarium	UAM:Herb:92088								Kokrines-Hodzana Highlands, Ray Mts., Spooky Valley	65.73	-151.21
Campanula lasiocarpa	UAM Herbarium	UAM:Herb:88783								Aleutian Is., Adak I., Finger Bay	51.82	-176.68
Campanula lasiocarpa	UAM Herbarium	UAM:Herb:83105								Yukon-Tanana Uplands, Diamond Fork of the Seventymile R., hills on W bank of river	64.87	-142.82
Campanula lasiocarpa	UAM Herbarium	UAM:Herb:88284								Tanana Valley, Mile 1413 Alaska Hwy., DELTA JCT. AREA, 13 KM E OF TOWN ON ALAS	64.03	-145.73
Campanula lasiocarpa	UAM Herbarium	UAM:Herb:91305								Yukon-Tanana Upland, Mile 125 Steese Hwy., Boulder Cr., CENTRAL AREA, 5 KM SW, MILE 125 STEESE H	65.57	-144.88
Campanula lasiocarpa	UAM Herbarium	UAM:Herb:135594								Yukon- Tanana Uplands, Mt. Sorenson, Mt. Sorenson, T2N R24E NW4 NW4 Sec. 15	65.0045	-142.82
Campanula lasiocarpa	UAM Herbarium	UAM:Herb:137946								Aleutian Is., Unalaska I., Chernofski Harbor, SW end of harbor	53.4083	-167.55
Campanula lasiocarpa	UAM Herbarium	UAM:Herb:144011								St. Elias Mts. above Icy Bay, Guyot Hills, shoulder slope on E side of ridge	60.1687	-141.406
Campanula lasiocarpa	UAM Herbarium	UAM:Herb:145032								Kodiak Archipelago, Kodiak I., Grant Lagoon vic., ridge 3 km E of lagoon and SW of 'Duncan Lake'	57.45	-154.583
Campanula lasiocarpa	UAM Herbarium	UAM:Herb:129305								Coast Mts., Kusawak Range ca. 3 km E of Mile 64 Haines Road	59.65	-136.5
Campanula lasiocarpa	UAM Herbarium	UAM:Herb:129377								Mackenzie Mts., Brintnell Lake, W slope of Terrace Mtn.	62.0833	-127.583
Campanula lasiocarpa	UAM Herbarium	UAM:Herb:144927								Kodiak Archipelago, Kodiak I., Frazer Lake vic., valley SW of N end of lake, ridge W of 'Fred Lake'	57.2833	-154.25
Campanula lasiocarpa	UAM Herbarium	UAM:Herb:132517								Ogotoruk Cr. drainage	68.1333	-165.633
Campanula lasiocarpa	UAM Herbarium	UAM:Herb:137844								Kenai Mtns., near head of Doroshin and Wosnesenski Glaciers, E-facing ridge and scree slope of nunatak 4010', approx. 2.1 km NE of SW corner of Park	59.4459	-150.943
Campanula lasiocarpa	UAM Herbarium	UAM:Herb:55693								Chikuminuk Lake, mtn. above lake	60.16	-159.2
Campanula lasiocarpa	UAM Herbarium	UAM:Herb:55476								Yukon-Kuskokwim Delta, Bethel, Tununak Beach	60.78	-161.75
Campanula lasiocarpa	UAM Herbarium	UAM:Herb:55642								Kilbuck-Kuskokwim Mts., Nyac vic.	60.98	-160.06
Campanula lasiocarpa	UAM Herbarium	UAM:Herb:57636								Kenai Penin., Upper Paradise Lake, saddle at head	60.36	-149.01
Campanula lasiocarpa	UAM Herbarium	UAM:Herb:31828								Sparrevohn LRRS Air Force Station and vicinity, ridge above base	61.11	-155.6
Campanula lasiocarpa	UAM Herbarium	UAM:Herb:49939								DeLong Mts., upper Nunaviksak Cr., vic. of NPS archaeological dig site (2002)	68.53	-161.46
Campanula lasiocarpa	UAM Herbarium	UAM:Herb:45830								Aleutian Range, Shumagin Is., Big Koniuji I., Koniuji Head	55.1	-159.55
Campanula lasiocarpa	UAM Herbarium	UAM:Herb:61200								Wrangell Mts., Guerin Gl. terminus, upper White R. drainage	61.61	-141.08
Campanula lasiocarpa	UAM Herbarium	UAM:Herb:15336								Yukon-Tanana Uplands, East Crazy Mts., 1 km NE of VABM Craz, vic. Craz	65.7	-145.08
Campanula lasiocarpa	UAM Herbarium	UAM:Herb:51862								Igiugig, near WSW edge of Iliamna Lake, near airport	59.33	-155.91
Campanula lasiocarpa	UAM Herbarium	UAM:Herb:63270								Heather I.	61	-147.03
Campanula lasiocarpa	UAM Herbarium	UAM:Herb:63015								Hatcher Pass, Independence Mine	61.78	-149.26
Campanula lasiocarpa	UAM Herbarium	UAM:Herb:2773								Arctic Coastal Plain, Atkasuk, W bank of Meade R., 7 km NE of Meade R. Camp	70.5	-157.2
Campanula lasiocarpa	UAM Herbarium	UAM:Herb:3070								Yukon-Tanana Uplands, Eagle Cr. vic. Berry Camp	65.45	-145.43
Campanula lasiocarpa	UAM Herbarium	UAM:Herb:9628								Coast Mts., Goat Lake, 7 miles NE of Skagway, S end of lake, just above top of Pitchfork Falls	59.52	-135.18
Campanula lasiocarpa	UAM Herbarium	UAM:Herb:2448								Alaska Range, Mile 58 Denali Park Road, Highway Pass	63.46	-150.16
Campanula lasiocarpa	UAM Herbarium	UAM:Herb:2483								Alaska Range, Mi 70 Denali Park Road, 150¿ 28' W	63.43	-150.41
Campanula lasiocarpa	UAM Herbarium	UAM:Herb:2518								Arctic Coastal Plain, Atkasuk, W bank of Meade R., Meade R. Camp #7, at Meade R. Village, 70¿ 28' 50" N, 157¿ 25' W	70.5	-157.2
Campanula lasiocarpa	UAM Herbarium	UAM:Herb:6059								Kodiak I., Pillar Mtn.	57.78	-152.43
Campanula lasiocarpa	UAM Herbarium	UAM:Herb:2543								Alaska Range, Lignite, 6.5 km N of Healy, along road to Mercer's ranch, 63¿ 54' N, 149¿ 01' W	63.9	-149.01
Campanula lasiocarpa	UAM Herbarium	UAM:Herb:2834								Alaska Range, Head of Big River, mountain NE of Blocks' cabin	61.91	-154.41
Campanula lasiocarpa	UAM Herbarium	UAM:Herb:90389								Yukon-Tanana Uplands, Chena Hot Springs	65.05	-146.05
Campanula lasiocarpa	UAM Herbarium	UAM:Herb:80111								Seward Peninsula Highlands, Nome, NOME AREA, SNAKE R. ROAD	64.5	-165.5
Campanula lasiocarpa	UAM Herbarium	UAM:Herb:85184								Alaska Range, upland between Slippery and McCloud Cr., UTMzone 5, E582805, N7031423	63.4	-151.34
Campanula lasiocarpa	UAM Herbarium	UAM:Herb:17152								Nulato Hills, South River drainage, 25 km SE of Unalakleet	63.71	-160.58
Campanula lasiocarpa	UAM Herbarium	UAM:Herb:23314								Chugach Mts., Thompson Pass, Mile 26 Richardson Hwy.	61.13	-145.73
Campanula lasiocarpa	UAM Herbarium	UAM:Herb:91503								Yukon-Tanana Uplands, Wickersham Dome Burn, Fireline 7	65.15	-148.31
Campanula lasiocarpa	UAM Herbarium	UAM:Herb:162400								Hidden Lake, slopes and ridgetop above NE shore of lake	58.38	-152.73
Campanula lasiocarpa	UAM Herbarium	UAM:Herb:74299								Alaska Range, Kantishna, WONDER LAKE AND THE KANTISHNA DISTRICT	63.53	-150.96
Campanula lasiocarpa	UAM Herbarium	UAM:Herb:145173								Kodiak Archipelago, Kodiak I., Frazer Lake vic., valley SW of N end of lake, ridge and cirque basin E of 'Fred Lake'	57.2667	-154.2
Campanula lasiocarpa	UAM Herbarium	UAM:Herb:138500								Brooks Range, Sheenjek valley vic. 8 km N of Ambresvajun L.	68.65	-143.833
Campanula lasiocarpa	UAM Herbarium	UAM:Herb:129364								Ogilvie Mts., Dempster Hwy., North Fork Pass and vic.	64.6	-138.333
Campanula lasiocarpa	UAM Herbarium	UAM:Herb:45170								Aleutian Is., Unalaska I., pass between Summer Bay and Agamgik Bay	53.86	-166.33
Campanula lasiocarpa	UAM Herbarium	UAM:Herb:44639								Aleutian Is., Amchitka I., Kirilov Point, Kirilov Wharf	51.42	179.29
Campanula lasiocarpa	UAM Herbarium	UAM:Herb:40076								De Long Mountains, Anisak R. valley, vic. conf. Primus and Buccaneer creeks	68.38	-158.85
Campanula lasiocarpa	UAM Herbarium	UAM:Herb:37650								St. Elias Mts., Martha Black Peak, along trail to peak	60.68	-137.55
Campanula lasiocarpa	UAM Herbarium	UAM:Herb:60295								Alaska Peninsula, Alagnak R. , W side of Alagnak R. 3 km N of confl. of Nonvianuk and Alagnak rivers	59.03	-155.84
Campanula lasiocarpa	UAM Herbarium	UAM:Herb:4604								Chikuminuk Lake, Ptarmigan Island	60.21	-158.83
Campanula lasiocarpa	UAM Herbarium	UAM:Herb:65495								Kilbuck-Kuskokwim Mts., Takotna	62.98	-156.06
Campanula lasiocarpa	UAM Herbarium	UAM:Herb:15200								Seward Peninsula Highlands, Golovin, Cheenik [Chunik?]	64.43	-162.83
Campanula lasiocarpa	UAM Herbarium	UAM:Herb:3102								Blueberry Lake Campgr., Mi 24 Richardson Hwy.	61.11	-145.7
Campanula lasiocarpa	UAM Herbarium	UAM:Herb:3111								De Long Mts., Noluck Lake, ridge E of Tent Mtn.	68.8	-160
Campanula lasiocarpa	UAM Herbarium	UAM:Herb:3126								Seward Penin., Mi 55 Kougarok Road	65.1	-164.75
Campanula lasiocarpa	UAM Herbarium	UAM:Herb:14876								Yukon-Tanana Uplands, South Fork of Birch Cr. drainage, headwaters of Caribou Cr., ridgetops and alpine slopes S of Caribou Cr.	65.11	-144.05
Campanula lasiocarpa	UAM Herbarium	UAM:Herb:2610								Alaska Range, Mile 39 Denali Park Road, Sable Pass	63.56	-149.66
Campanula lasiocarpa	UAM Herbarium	UAM:Herb:2271								Cache Cr., Muldrow Gl. Area, head of Cache Cr.	63.31	-150.76
Campanula lasiocarpa	UAM Herbarium	UAM:Herb:2451								Mi 88 Steese Hwy., Twelvemile Cr.	65.4	-145.91
Campanula lasiocarpa	UAM Herbarium	UAM:Herb:2472								Alaska Range, W side Cathedral Mountain, Denali National Park	63.58	-149.56
Campanula lasiocarpa	UAM Herbarium	UAM:Herb:2510								Seward Peninsula, Dexter Creek, ca. 10 km NE of Nome, E side of mtn., 10 km from Nome on Dexter Road	64.58	-165.28
Campanula lasiocarpa	UAM Herbarium	UAM:Herb:2692								Aleutian Is., Amchitka I., Chapel Cove	51.53	179
Campanula lasiocarpa	UAM Herbarium	UAM:Herb:14561								Yukon-Tanana Uplands, Eagle Cr. vic. Berry Camp	65.45	-145.43
Campanula lasiocarpa	UAM Herbarium	UAM:Herb:2423								Angmakrok Mtn., Kukpuk R.	68.28	-165.53
Campanula lasiocarpa	UAM Herbarium	UAM:Herb:75315								Appel Mtn., Takotna R. valley, Takotna R. near Appel Mtn.	63.01	-155.6
Campanula lasiocarpa	UAM Herbarium	UAM:Herb:76474								Brooks Range, Loon Lake, Loon Peak	67.98	-152.63
Campanula lasiocarpa	UAM Herbarium	UAM:Herb:70077								Fielding Lake, 0.4 km N of campground	63.2	-145.63
Campanula lasiocarpa	UAM Herbarium	UAM:Herb:75867								Seward Peninsula Highlands, Darby Mts.	65.08	-162.66
Campanula lasiocarpa	UAM Herbarium	UAM:Herb:18226								Kobuk River Valley, Great Kobuk Sand Dunes, NW portion of dunefield	67.1	-159.01
Campanula lasiocarpa	UAM Herbarium	UAM:Herb:63093								Talkeetna Mts., Fairangel Cr. at confl. with Archangel Cr.	61.81	-149.23
Campanula lasiocarpa	UAM Herbarium	UAM:Herb:51996								Alaska Peninsula, Roadhouse Mtn., 10 miles SE of Nondalton	59.81	-154.66
Campanula lasiocarpa	UAM Herbarium	UAM:Herb:23307								Yukon-Tanana Uplands, Rosa Cr.-Keystone Cr. sand dune area	64.36	-146.13
Campanula lasiocarpa	UAM Herbarium	UAM:Herb:23310								Andreafsky (St. Marys Village), vic. airport	62.05	-163.16
Campanula lasiocarpa	UAM Herbarium	UAM:Herb:23311								Kuskokwim Mts., NoName Lake	61.33	-158.16
Campanula lasiocarpa	UAM Herbarium	UAM:Herb:88141								Yukon-Tanana Uplands, North Beaver Cr. Road	64.71	-146.68
Campanula lasiocarpa	UAM Herbarium	UAM:Herb:75029								Seward Penin., Kigluaik Mts., upper Sinuk R. valley, valley 6 km E of Glacial Lake	64.88	-165.56
Campanula lasiocarpa*	UAM Herbarium	UAM:Herb:137947								Rocky Mts., Summit Pass vic., Alaska Hwy., upper Tetsa R.	58.5167	-124.567
Campanula lasiocarpa	UAM Herbarium	UAM:Herb:130411								Seward Peninsula, Bendeleben Mts., upper Fish Cr., cirque in upper Fish Cr., approx. 9 km SE of Mt. Boyan	65.3003	-163.086
Campanula lasiocarpa	UAM Herbarium	UAM:Herb:129301								Yukon-Tanana Upland, Mile 27 Elliott Hwy., Wickersham Dome area	65.2	-148.083
Campanula lasiocarpa	UAM Herbarium	UAM:Herb:129302								Lower Llewellyn Gl., Camp 26 and Marble Mtn. Nunataks	59.1667	-134.333
Campanula lasiocarpa	UAM Herbarium	UAM:Herb:129290								Yukon R. valley, Yukon R. at Texas Cr., on dry ridge above rapids on Yukon R., Texas Cr.	65.3	-151
Campanula lasiocarpa	UAM Herbarium	UAM:Herb:147746								Kenai Penin., Aialik Bay, Coleman Bay	59.8588	-149.611
Campanula lasiocarpa	UAM Herbarium	UAM:Herb:44635								Aleutian Is., Gareloi I.	51.8	-178.75
Campanula lasiocarpa	UAM Herbarium	UAM:Herb:54163								Kilbuck-Kuskokwim Mts., Marsh Mtn., E of Lake Aleknagik	59.3	-158.53
Campanula lasiocarpa	UAM Herbarium	UAM:Herb:32130								Nushagak-Big River Hills, Lyman Hills, ridges N of Shoeleather Ck.	61.93	-155.08
Campanula lasiocarpa	UAM Herbarium	UAM:Herb:54292								Grant Lake	59.8	-158.55
Campanula lasiocarpa	UAM Herbarium	UAM:Herb:45827								Kodiak I., Uganik Alpine Study Area, Lumber Ridge	57.5833	-153.383
Campanula lasiocarpa	UAM Herbarium	UAM:Herb:61249								Russell Gl. terminus, upper White R. valley	61.7	-141.75
Campanula lasiocarpa	UAM Herbarium	UAM:Herb:50294								Upper Kobuk Valley, Lockwood Hills, headwaters of Kokumpat Cr.	66.68	-155.83
Campanula lasiocarpa	UAM Herbarium	UAM:Herb:51928								Alaska Peninsula, Newhalen	59.71	-154.9
Campanula lasiocarpa	UAM Herbarium	UAM:Herb:62050								Anchorage	61.33	-149.56
Campanula lasiocarpa	UAM Herbarium	UAM:Herb:7315								Bristol Bay Lowlands, Cape Peirce	58.55	-161.76
Campanula lasiocarpa	UAM Herbarium	UAM:Herb:18862								Neacola Mountains, North Upper Twin Lakes	60.7	-153.83
Campanula lasiocarpa	UAM Herbarium	UAM:Herb:67186								Wells Mtn., Plot 118 (UTM 6922N, 388E)	62.43	-149.18
Campanula lasiocarpa	UAM Herbarium	UAM:Herb:67253								High Lake Lodge by Devil's Canyon of the Susitna R.	62.83	-149.11
Campanula lasiocarpa	UAM Herbarium	UAM:Herb:14562								Yukon-Tanana Uplands, Elliott Cr.	65.11	-146.9
Campanula lasiocarpa	UAM Herbarium	UAM:Herb:12780								Aleutian Is., Unalaska I., Unalaska village, Unalaska Valley, back side of Pyramid Mountain	53.86	-166.53
Campanula lasiocarpa	UAM Herbarium	UAM:Herb:9272								Koryakskoye Mtns., May Creek	62.48	171.86
Campanula lasiocarpa	UAM Herbarium	UAM:Herb:30183								Alaska Peninsula, Mother Goose Lake area, mtn. 3450	57.16	-157.27
Campanula lasiocarpa	UAM Herbarium	UAM:Herb:68976								Sheep Cr., E Alaska Range	63.38	-143.88
Campanula lasiocarpa	UAM Herbarium	UAM:Herb:71908								Alaska Range, Mile 46 Denali Park Road, Polychrome Pass, POLYCHROME PASS	63.51	-149.93
Campanula lasiocarpa	UAM Herbarium	UAM:Herb:77138								Brooks Range, Unakserak R. near mouth of Survey Cr.	67.75	-154
Campanula lasiocarpa	UAM Herbarium	UAM:Herb:21109								Alaska Peninsula, Baldy Village road	55.24	-162.77
Campanula lasiocarpa	UAM Herbarium	UAM:Herb:64283								Alaska Range, Head of Big River, mountain NE of Blocks' cabin	61.91	-154.41
Campanula lasiocarpa	UAM Herbarium	UAM:Herb:23290								Nunivak I., Tachyhuimiut, W shore Dahloongamiut Lagoon	60	-167.16
Campanula lasiocarpa	UAM Herbarium	UAM:Herb:23296								8 km E of Schwan Gl.	60.96	-145
Campanula lasiocarpa	UAM Herbarium	UAM:Herb:23305								Nunivak I., Duchikthluk Bay	59.81	-166.13
Campanula lasiocarpa	UAM Herbarium	UAM:Herb:23312								Seward Peninsula, VABM Bluff at coast near Koyana Cr.	64.53	-163.75
Campanula lasiocarpa	UAM Herbarium	UAM:Herb:83106								Yukon-Tanana Uplands, north flank of Mt. Kathryn	65.2	-143.53
Campanula lasiocarpa	UAM Herbarium	UAM:Herb:144012								St. Elias Mts. near Disenchantment Bay, Mt. Foresta, SE tip extending into Hubbard Glacier	60.0717	-139.337
Campanula lasiocarpa	UAM Herbarium	UAM:Herb:144816								Aleutian Is., Amchitka I., Kirilov Point, Kirilof Dock	51.4208	179.297
Campanula lasiocarpa	UAM Herbarium	UAM:Herb:129978								Arctic Coastal Plain, Kaolak R., Ketik and Avalik R. confl.	70	-160
Campanula lasiocarpa	UAM Herbarium	UAM:Herb:43626								Coast Mts., Juneau	58.3	-134.4
Campanula lasiocarpa	UAM Herbarium	UAM:Herb:40235								Chilkoot Trail, the Scales, between Scales and Summit	59.69	-135.24
Campanula lasiocarpa	UAM Herbarium	UAM:Herb:47847								Hagemeister I.	58.73	-160.86
Campanula lasiocarpa	UAM Herbarium	UAM:Herb:55256								Nunivak I., Mekoryuk	60.33	-166.16
Campanula lasiocarpa	UAM Herbarium	UAM:Herb:39884								De Long Mountains, Anisak R. valley, vic. conf. Primus and Buccaneer creeks, hills and alluvial terraces N of confluence	68.38	-158.85
Campanula lasiocarpa	UAM Herbarium	UAM:Herb:31616								Yukon-Tanana Uplands, Haystack Mtn., vicinity of summit	65.11	-147.63
Campanula lasiocarpa	UAM Herbarium	UAM:Herb:31749								Sparrevohn LRRS Air Force Station and vicinity, ridge NE of base, vicinity of abandoned weather station	61.11	-155.6
Campanula lasiocarpa	UAM Herbarium	UAM:Herb:45826								Aleutian Range, Aniakchak Crater	56.88	-158.15
Campanula lasiocarpa	UAM Herbarium	UAM:Herb:54820								Arctic Foothills, Castle Mtn., southern ridge of massive	68.56	-152.53
Campanula lasiocarpa	UAM Herbarium	UAM:Herb:36264								Arctic Foothills, Mesa Archaeological Site, W of Ivotuk Hills, Disturbed Camp Area	68.41	-155.8
Campanula lasiocarpa	UAM Herbarium	UAM:Herb:2421								Chugach Mts., Thompson Pass, Mile 26 Richardson Hwy., 61¿ 07' 30" N	61.12	-145.73
Campanula lasiocarpa	UAM Herbarium	UAM:Herb:7389								Kilbuck-Kuskokwim Mts., Nyac vic., vic. Brand X	61	-159.95
Campanula lasiocarpa	UAM Herbarium	UAM:Herb:3029								Yukon-Tanana Uplands, Eagle Summit, Mi 107 Steese Hwy., Pinnell Mtn. Trail, Mi 104-107 Steese Hwy., Eagle Cr.	65.48	-145.41
Campanula lasiocarpa	UAM Herbarium	UAM:Herb:34345								St. Elias Mts., upper Chilkoot R. valley, 5 km ENE of Klutshah Mt., vic. of lake in saddle between Chilkoot valley and tributary to Chilkat R.	59.51	-135.85
Campanula lasiocarpa	UAM Herbarium	UAM:Herb:8993								Montague Island, MacLeod Harbor	59.88	-147.68
Campanula lasiocarpa	UAM Herbarium	UAM:Herb:4793								Afognak I, Danger Creek Valley, ridge E of creek	58.25	-152.58
Campanula lasiocarpa	UAM Herbarium	UAM:Herb:2454								Yukon-Tanana Upland, Mt. Fairplay, Taylor Hwy., Mi 33 Taylor Hwy.	63.66	-142.21
Campanula lasiocarpa	UAM Herbarium	UAM:Herb:2474								Stony Cr., Mi 60 Denali Park Road, Little Stony Cr., 0.4 km S, 63¿30'N, 150¿15'W	63.46	-150.2
Campanula lasiocarpa	UAM Herbarium	UAM:Herb:2487								Alaska Range, Mi 63..5 Denali Park Road, 6 m S of road	63.43	-150.2
Campanula lasiocarpa	UAM Herbarium	UAM:Herb:2549								Yukon-Tanana Uplands, Eagle Cr. vic. Berry Camp	65.45	-145.43
Campanula lasiocarpa	UAM Herbarium	UAM:Herb:2552								Nunivak I., Dooksook Lagoon	60.05	-167.25
Campanula lasiocarpa	UAM Herbarium	UAM:Herb:2555								Yukon-Tanana Uplands, Ester Dome, 15 km NW of Fairbanks, top of dome, 148¿ 04' W	64.88	-148.05
Campanula lasiocarpa	UAM Herbarium	UAM:Herb:2304								Yukon-Tanana Uplands, Mt. Fairplay, ridge to NW, timberline	63.7	-142.26
Campanula lasiocarpa	UAM Herbarium	UAM:Herb:2327								Yukon-Kuskokwim Delta, Stuart I.	63.58	-162.5
Campanula lasiocarpa	UAM Herbarium	UAM:Herb:2330								Buffalo Range, Warwick #24	64.03	-145.83
Campanula lasiocarpa*	UAM Herbarium	UAM:Herb:72345								Otto Lake	63.83	-149.2
Campanula lasiocarpa	UAM Herbarium	UAM:Herb:88467								Goodpaster R.	64.41	-144.58
Campanula lasiocarpa	UAM Herbarium	UAM:Herb:23291								Nunivak I., Tachyhuimiut, W shore Dahloongamiut Lagoon	60	-167.16
Campanula lasiocarpa	UAM Herbarium	UAM:Herb:23297								Aleutian Is., Buldir I.	52.35	175.93
Campanula lasiocarpa	UAM Herbarium	UAM:Herb:23304								Aleutian Is., Agattu I.	52.43	173.6
Campanula lasiocarpa	UAM Herbarium	UAM:Herb:23308								Seward Peninsula Highlands, Serpentine Hot Springs	65.86	-164.43
Campanula lasiocarpa	UAM Herbarium	UAM:Herb:61696								Chugach Mts., Upper Tebay Lake, N side of lake, SW end	61.2	-144.25
Campanula lasiocarpa	UAM Herbarium	UAM:Herb:91815								Yukon-Tanana Uplands, Pedro Dome	65.03	-147.5
Campanula lasiocarpa	UAM Herbarium	UAM:Herb:82361								Bristol Bay Lowlands, lake vic. Yellow Cr.	59.3	-156.84
Campanula lasiocarpa	UAM Herbarium	UAM:Herb:86154								Seward Peninsula, VABM Bluff at coast near Koyana Cr.	64.56	-163.71
Campanula lasiocarpa	UAM Herbarium	UAM:Herb:160075								Agattu Island	52.4565	173.571
Campanula lasiocarpa	UAM Herbarium	UAM:Herb:143637								Upper Tanana R. drainage, Wellesley Mountain, ridge and lowlands to S	62.4068	-141.289
Campanula lasiocarpa	UAM Herbarium	UAM:Herb:129379								St. Elias Range, Upper Seward Gl. nunataks	60.1667	-140
Campanula lasiocarpa	UAM Herbarium	UAM:Herb:129291								Cape Pierce vic.	58.55	-161.767
Campanula lasiocarpa	UAM Herbarium	UAM:Herb:191991								Kilbuck Mts., ridge system south of Slate Cr. and SE of camp	60.9066	-159.863
Campanula lasiocarpa	UAM Herbarium	UAM:Herb:43627								Coast Mts., Echo Mtn., Juneau Icefield	58.71	-134.36
Campanula lasiocarpa	UAM Herbarium	UAM:Herb:45169								Aleutian Is., Unalaska I., Pass S of Pyramid Peak	53.85	-166.53
Campanula lasiocarpa	UAM Herbarium	UAM:Herb:47845								Bristol Bay Lowlands, Cape Peirce	58.55	-161.76
Campanula lasiocarpa	UAM Herbarium	UAM:Herb:54889								St. Matthew I.	60.5	-173
Campanula lasiocarpa	UAM Herbarium	UAM:Herb:15199								Seward Peninsula, Anvil Mtn.	64.56	-165.36
Campanula lasiocarpa	UAM Herbarium	UAM:Herb:59322								Alaska Range, ridge S of Max Lake	61.35	-152.83
Campanula lasiocarpa	UAM Herbarium	UAM:Herb:62824								Matanuska Valley	61.66	-149.1
Campanula lasiocarpa	UAM Herbarium	UAM:Herb:66119								Alaska Range, Teocalli Mts., Lynx Cr. drainage	62.33	-153.25
Campanula lasiocarpa	UAM Herbarium	UAM:Herb:3016								Nunivak I., Cape Mendenhall	59.75	-166.16
Campanula lasiocarpa	UAM Herbarium	UAM:Herb:3075								Seward Peninsula, Cape Prince of Wales, Razorback	65.6	-168.08
Campanula lasiocarpa	UAM Herbarium	UAM:Herb:2365								White Mts., Sourdough Cr. headwaters, off Mi 66 Steese Hwy., ridge E of creek	65.36	-146.48
Campanula lasiocarpa	UAM Herbarium	UAM:Herb:2592								Yukon-Tanana Highland, Mile 85.5 Steese Hwy., Twelvemile Summit	65.38	-145.91
Campanula lasiocarpa	UAM Herbarium	UAM:Herb:2567								Yukon-Tanana Uplands, Mi 108 Steese Hwy., Eagle Summit	65.48	-145.43
Campanula lasiocarpa	UAM Herbarium	UAM:Herb:2608								Yukon-Tanana Uplands, Fish Cr. Road, NE of Fairbanks	65.16	-145.5
Campanula lasiocarpa	UAM Herbarium	UAM:Herb:2694								Aleutian Is., Amchitka I., summit of hill above cove east of White House Cove	51.53	179
Campanula lasiocarpa	UAM Herbarium	UAM:Herb:2532								Arctic Coastal Plain, Meade R.	70	-157
Campanula lasiocarpa	UAM Herbarium	UAM:Herb:2533								Arctic Coastal Plain, Atkasuk, W bank of Meade R., Camp 7, Meade R. Village, 70¿ 28' 50" N, 157¿ 25' N	70.5	-157.2
Campanula lasiocarpa	UAM Herbarium	UAM:Herb:2548								Coast Mts., Mt. Roberts, Juneau	58.28	-134.33
Campanula lasiocarpa	UAM Herbarium	UAM:Herb:2294								Yukon-Tanana Uplands, Eagle Summit, Mi 104 Steese Hwy.	65.45	-145.43
Campanula lasiocarpa	UAM Herbarium	UAM:Herb:2301								Yukon-Tanana Uplands, Mt. Fairplay, ridge to NW	63.7	-142.26
Campanula lasiocarpa	UAM Herbarium	UAM:Herb:2869								Bonanza Ridge	61.5	-142.85
Campanula lasiocarpa	UAM Herbarium	UAM:Herb:30184								Alaska Peninsula, Mother Goose Lake area, mtn. 3450	57.16	-157.27
Campanula lasiocarpa	UAM Herbarium	UAM:Herb:80388								Seward Peninsula, Mile 10 Teller Road, Sunset Cr., hill above Sunset Cr.	64.56	-165.6
Campanula lasiocarpa	UAM Herbarium	UAM:Herb:23292								Kenai Mts., Cooper Landing, Mile 49.5 Sterling Hwy.	60.48	-149.75
Campanula lasiocarpa	UAM Herbarium	UAM:Herb:23295								S of Ingriruk Hill, S coast Nunivak I.	59.86	-166.05
Campanula lasiocarpa	UAM Herbarium	UAM:Herb:23300								Yukon-Tanana Uplands, Boundary	64.08	-141.08
Campanula lasiocarpa	UAM Herbarium	UAM:Herb:23315								Bristol Bay, Walrus Is., Round I.	58.6	-159.96
Campanula lasiocarpa	UAM Herbarium	UAM:Herb:62182								Eklutna Valley	61.4	-149.06
Campanula lasiocarpa	UAM Herbarium	UAM:Herb:90442								Yukon-Tanana Uplands, Mile 74 Steese Hwy., jct. with Faith Cr. Road	65.33	-146.26
Campanula lasiocarpa	UAM Herbarium	UAM:Herb:69811								Donnelly Dome	63.78	-145.78
Campanula lasiocarpa	UAM Herbarium	UAM:Herb:86804								Yukon-Tanana Uplands, Ester Dome, 15 km NW of Fairbanks	64.88	-148.05
Campanula lasiocarpa	UAM Herbarium	UAM:Herb:91011								Yukon-Tanana Uplands, Eagle Summit, Mi 105 Steese Hwy., EAGLE SUMMIT AREA, MILE 104-107 STEESE H	65.48	-145.41
Campanula lasiocarpa	UAM Herbarium	UAM:Herb:137945								Baird Mts. between Hunt and Akillik R., foothills of Baird Mts. N of Kobuk R.	67.4833	-158.283
Campanula lasiocarpa*	UAM Herbarium	UAM:Herb:145758								Kodiak Archipelago, Kodiak I., Mt. Glottof vic. and headwaters of Uganik R., cirque basin and valley 14 km SSW of Mt. Glottof	57.4486	-153.193
Campanula lasiocarpa	UAM Herbarium	UAM:Herb:129380								St. Elias Range, Upper Seward Gl. nunataks	60.1667	-140
Campanula lasiocarpa	UAM Herbarium	UAM:Herb:129292								Cape Pierce vic.	58.55	-161.767
Campanula lasiocarpa	UAM Herbarium	UAM:Herb:137794								Kenai Mtns., Harding Icefield, near head of Skilak Glacier, saddle of nunatak approx. 1.7 km SE of Park boundary	60.1455	-149.893
Campanula lasiocarpa	UAM Herbarium	UAM:Herb:42127								Alexander Archipelago, Redoubt Lake, ridge N of, Baranof I.	56.91	-135.21
Campanula lasiocarpa	UAM Herbarium	UAM:Herb:47681								Cassiar Dome	64.25	-140.36
Campanula lasiocarpa	UAM Herbarium	UAM:Herb:45171								Aleutian Is., Fox Is., Unalga I.	53.96	-166.13
Campanula lasiocarpa	UAM Herbarium	UAM:Herb:54138								Kilbuck-Kuskokwim Mts., Marsh Mtn., E of Lake Aleknagik	59.28	-158.55
Campanula lasiocarpa	UAM Herbarium	UAM:Herb:54444								Bristol Bay Lowlands, Mulchatna R. 32 km above confluence with Nushagak R.	59.8	-156.8
Campanula lasiocarpa	UAM Herbarium	UAM:Herb:49564								Baird Mtns., Akillik R. valley, ridge crest SE of valley, vic. VABM Nuna	67.31	-158.13
Campanula lasiocarpa	UAM Herbarium	UAM:Herb:33948								St. Elias Mts., Flower Mt., upper Porcupine Cr., ridge trending NE from summit	59.38	-136.31
Campanula lasiocarpa	UAM Herbarium	UAM:Herb:45829								Ugaiushak I.	56.78	-156.68
Campanula lasiocarpa	UAM Herbarium	UAM:Herb:67330								Talkeetna Mts., vic. Black Lake, N of lake	62.33	-147.83
Campanula lasiocarpa	UAM Herbarium	UAM:Herb:3941								Seward Peninsula, Mt. Osborn, Kigluaik Mts.	64.98	-165.33
Campanula lasiocarpa	UAM Herbarium	UAM:Herb:63280								Eklutna, above power plant	61.46	-149.36
Campanula lasiocarpa	UAM Herbarium	UAM:Herb:11410								Lime Peak (Rocky Mountain) vic., ridge SE of Lime Peak, above tributary of Bear Cr.	65.63	-146.76
Campanula lasiocarpa	UAM Herbarium	UAM:Herb:3128								Cape Mtn., Cape Prince of Wales, SW side of mtn.	65.61	-168.08
Campanula lasiocarpa	UAM Herbarium	UAM:Herb:2529								Arctic Coastal Plain, Meade R. 3 km below village	70.51	-157.4
Campanula lasiocarpa	UAM Herbarium	UAM:Herb:13320								Yukon-Tanana Uplands, jct. Johnson & Brigadier Roads, 1.5 km E	64.63	-146.59
Campanula lasiocarpa	UAM Herbarium	UAM:Herb:2449								Alaska Range, Kantishna	63.52	-150.95
Campanula lasiocarpa	UAM Herbarium	UAM:Herb:2519								Arctic Coastal Plain, Meade R. 3 km below village	70.51	-157.4
Campanula lasiocarpa	UAM Herbarium	UAM:Herb:2695								Aleutian Is., Amchitka I., above head of Fox Cove	51.53	179
Campanula lasiocarpa	UAM Herbarium	UAM:Herb:2530								Arctic Coastal Plain, Meade R. 3 km below village	70.51	-157.4
Campanula lasiocarpa	UAM Herbarium	UAM:Herb:2557								Yukon-Kuskokwim Delta, Bethel	60.79	-161.75
Campanula lasiocarpa	UAM Herbarium	UAM:Herb:14560								Brooks Range, Emma Dome, 6.7 mi. NW of Emma Dome	67.36	-150.41
Campanula lasiocarpa	UAM Herbarium	UAM:Herb:2407								Alaska Range, Mt. Eielson (Copper Mtn.), NW slope to summit	63.41	-150.33
Campanula lasiocarpa	UAM Herbarium	UAM:Herb:2422								Ogotoruk Cr. drainage, just NE of Flag Hill	68.13	-165.66
Campanula lasiocarpa	UAM Herbarium	UAM:Herb:68511								Mulgrave Hills, Tahinichok Mtns., vic. VABM Igarich	67.59	-163.72
Campanula lasiocarpa	UAM Herbarium	UAM:Herb:70603								Alaska Range, Granite Cr.	63.75	-145.5
Campanula lasiocarpa	UAM Herbarium	UAM:Herb:69432								Yukon-Tanana Upland, Mt. Fairplay, Taylor Hwy.	63.66	-142.21
Campanula lasiocarpa	UAM Herbarium	UAM:Herb:63128								Reed Lakes area, above lower Reed Lake	61.85	-149.2
Campanula lasiocarpa	UAM Herbarium	UAM:Herb:16068								Chugach Mts., The Dome	61.17	-149.64
Campanula lasiocarpa	UAM Herbarium	UAM:Herb:23299								Brooks Range, Alatna R., Headwaters Lake	67.88	-155.08
Campanula lasiocarpa	UAM Herbarium	UAM:Herb:23301								Brooks Range, Imiaknikpak Lake, Killik R. valley	68.48	-154.05
Campanula lasiocarpa	UAM Herbarium	UAM:Herb:23306								Kilbuck-Kuskokwim Mts., Beaver Mts., Tolstoi Lake valley	62.91	-156.93
Campanula lasiocarpa	UAM Herbarium	UAM:Herb:86483								Kokrines Hills, KOKRINES RANGE	64.96	-154.9
Campanula lasiocarpa	UAM Herbarium	UAM:Herb:83107								Yukon-Tanana Uplands, Alder Cr. at divide to Yukon Fork of South Fork Birch Cr.	65.2	-143.83
Campanula lasiocarpa	UAM Herbarium	UAM:Herb:83108								Yukon-Tanana Uplands, Copper Hills, 1.5 km S of VABM Copper	64.66	-143.27
Campanula lasiocarpa	UAM Herbarium	UAM:Herb:135595								Yukon-Tanana Uplands, Bluff on Copper Creek, bluff on Copper Creek, T1S R22E SW4 Sec. 12	64.8403	-143.237
Campanula lasiocarpa	UAM Herbarium	UAM:Herb:128739								Seward Peninsula, Darby Mts., Rathatulik R. headwaters, cirque on N Fork Etchepuk R. headdwaters, ca. 10 km NE of Mt. Arathlatuluk	64.8969	-162.437
Campanula lasiocarpa	UAM Herbarium	UAM:Herb:142067								Aleutian Range, Chigmit Mtns., Tuxedni Glacier Nunatak	60.1563	-153.12
Campanula lasiocarpa	UAM Herbarium	UAM:Herb:129310								Mile 65 Top of the World Hwy., about 1 mile NE of U.S. border	64.0667	-140.967
Campanula lasiocarpa	UAM Herbarium	UAM:Herb:129365								Mts. about 11 km E of Little Atlin Lake, at or near summit of mtn. N of road	60.3667	-133.85
Campanula lasiocarpa	UAM Herbarium	UAM:Herb:129376								Mackenzie Mts., Brintnell Lake, N slope Colonel Mtn.	62.0833	-127.583
Campanula lasiocarpa	UAM Herbarium	UAM:Herb:129378								St. Elias Mts., Goatherd Mtn.	60.25	-137.833
Campanula lasiocarpa	UBC		V7079				Canada	British Columbia		Stikine Regional District, Atlin Lake area	59.5833	-133.783
Campanula lasiocarpa	UBC		V99865				Canada	British Columbia		vicinity of summit pass, rocky Mountainans	58.5166	-124.567
Campanula lasiocarpa	UBC		V137349				Canada	British Columbia		Nevis Creek, Peace River District	57	123
Campanula lasiocarpa	UBC		V79834				Canada	British Columbia		itcha Mountain, 26 miles NE of Anahim Lake	52.7166	-124.9
Campanula lasiocarpa	UBC		V124779				Canada	British Columbia		Queen Charlotte Islands, Moresby Island, Mountain de la Touch, Fairfax Inlet, Tasu Sound	52	132
Campanula lasiocarpa	UBC		V48934				Canada	British Columbia		Mts.ide overlooking Silver King Basin	54	126
Campanula lasiocarpa	UBC		V150418				Canada	British Columbia		illgachuz Mts., N of Anahim Lake	52.75	-125.25
Campanula lasiocarpa	UBC		V150419				Canada	British Columbia		illgachuz Mts., N of Anahim Lake	52.75	-125.25
Campanula lasiocarpa	UBC		V7039				Canada	British Columbia		wells	53	121
Campanula lasiocarpa	UBC		V215513				Canada	British Columbia		Babine Recreation Area, 20km N of Smithers.	54.9166	-126.917
Campanula lasiocarpa	UBC		V137317				Canada	British Columbia		Nevis Creek, Peace River District	57	123
Campanula lasiocarpa	UBC		V109680				Canada	British Columbia		on road to cronin Mountain	54	126
Campanula lasiocarpa	UBC		V95236				Canada	British Columbia		Hudson Bay Mountain, Smithers	54	127
Campanula lasiocarpa	UBC		V104472				Canada	British Columbia		rocher deboule near Hazelton	55	127
Campanula lasiocarpa	UBC		V93741				Canada	British Columbia		alice Mountain, NE of turnagain Island, Cassiar District	59	128
Campanula lasiocarpa	UBC		V95237				Canada	British Columbia		foot of Hudson Bay Mountain., Smithers	54	127
Campanula lasiocarpa	UBC		V212068				Canada	British Columbia		white pass, ca. 6 km North of US border	59.6833	-135.083
Campanula lasiocarpa	UBC		V200664				Canada	British Columbia		Smithers, Hudson Bay Mountain, above upper ski lift	54.75	-127.333
Campanula lasiocarpa	UBC		V200665				Canada	British Columbia		on eastern slope of mountain south of town of Cassiar	59.7166	-129.9
Campanula lasiocarpa	UBC		V203799				Canada	British Columbia		south of Tumbler Ridge, Herman Mountain	54.9166	-120.917
Campanula lasiocarpa	UBC		V7043				Canada	British Columbia		rainy hallow, Cassiar	59	136
Campanula lasiocarpa	UBC		V7042				Canada	British Columbia		bad luck Mountain, Ingenika River	56.8333	-126.05
Campanula lasiocarpa	UBC		V7044				Canada	British Columbia		Stikine Regional District, Stikine Regional District, Atlin Lake	59.5833	-133.783
Campanula lasiocarpa	UBC		V160652				Canada	British Columbia		red goat Mountain, Spatsizi Plateau	57.6666	-128.833
Campanula lasiocarpa	UBC		V84089				Canada	British Columbia		Mountain nation, eagle nest range, Cold Fish Lake	57	128
Campanula lasiocarpa	UBC		V84154				Canada	British Columbia		spatsizi plataeu	57	128
Campanula lasiocarpa	UBC		V97432				Canada	British Columbia		rocher deboule Mts.	55.1167	127.583
Campanula lasiocarpa	UBC		V68280				Canada	British Columbia		N of kitsaguela creek, rocher deboule Mts., Hazelton	55	127
Campanula lasiocarpa	UBC		V56341				Canada	British Columbia		Haines Road, mile 68	59.5	136.5
Campanula lasiocarpa	UBC		V132691				Canada	British Columbia		boss Mountain, takomkane Mountain	52	120
Campanula lasiocarpa	UBC		V155446				Canada	British Columbia		landslide ridge, south face of ghost Mountain, Gladys Lake area	57.5833	128.783
Campanula lasiocarpa	UBC		V145094				Canada	British Columbia		ca. 5 miles N of eddontenajon on Stewart-watson lake, old mining road up Mountain east of highway	57	129
Campanula lasiocarpa	UBC		V147632				Canada	British Columbia		two sisters Mountain, ca. 10 miles N of barkerville	52	121
Campanula lasiocarpa	UBC		V149121				Canada	British Columbia		on ridge between legate creek(flows nto Skeena River)and red canyon creek (flows into zymoetz river), Bulkleyranges (range 5, coast District)	54	128
Campanula lasiocarpa	UBC		V151590				Canada	British Columbia		vicinity of forest service look-out below nanika Mountain, above Morice Lake southwest of Smithers	54.1167	127.5
Campanula lasiocarpa	UBC		V151663				Canada	British Columbia		vicinity of forest service look-out below nanika Mountain, above Morice Lake southwest of Smithers	54.1167	127.5
Campanula lasiocarpa	UBC		V92067				Canada	British Columbia		Mountain murray, wells area	53	121
Campanula lasiocarpa	UBC		V201486				Canada	British Columbia		around snippaker creek, south of Iskut river, south of Telegraph Creek, NWern B.C.	56	130
Campanula lasiocarpa	UBC		V179766				Canada	British Columbia		fertilizer Mountain, moose pond	49	117
Campanula lasiocarpa	UBC		V179767				Canada	British Columbia		fertilizer Mountain, moose pond	49	117
Campanula lasiocarpa	UBC		V152900				Canada	British Columbia		Bulkley-Nechako Regional District, microwave tower above Telkwa River in Bulkley Ranges	54.6667	127.5
Campanula lasiocarpa	UBC		V7011				Canada	British Columbia		Stikine Regional District, Atlin Provincial Park, Teresa Island, Birch Mountain, east side of saddle behind N knoll	59.4167	133.75
Campanula lasiocarpa	UBC		V7014				Canada	British Columbia		Stikine Regional District, Atlin Provincial Park, Teresa Island, Birch Mountain, NE ravine river at N base	59.4167	133.75
Campanula lasiocarpa	UBC		V7100				Canada	British Columbia		Hudson Bay Mountain Smithers	54	127
Campanula lasiocarpa	UBC		V147781				Canada	British Columbia		Kitimat-Stikine Regional District, Mountain Edziza, SE flank	57.6333	130.55
Campanula lasiocarpa	UBC		V168211				Canada	British Columbia		Murray Range, NE of Pine Pass	55.45	122.667
Campanula lasiocarpa	UBC		V177358				Canada	British Columbia		n floodplain of Stikine River, 10km east of beggerly creek	57	129
Campanula lasiocarpa	UBC		V218453				Canada	British Columbia		Stikine Regional District, Atlin Provincial Park, Teresa Island, Birch Mountain, S cirque, lower stream channel.	59.4333	133.817
Campanula lasiocarpa	UBC		V218451				Canada	British Columbia		Stikine Regional District, Atlin Provincial Park, Teresa Island, Birch Mountain, S cirque, lower knoll.	59.4333	133.817
Campanula lasiocarpa	UBC		V218452				Canada	British Columbia		Stikine Regional District, Atlin Provincial Park, Teresa Island, Birch Mountain, S cirque, upper knoll.	59.4333	133.817
Campanula lasiocarpa	UBC		V218453				Canada	British Columbia		Stikine Regional District, Atlin Provincial Park, Teresa Island, Birch Mountain, S cirque	59.4333	133.817
Campanula lasiocarpa	UBC		V218451				Canada	British Columbia		Stikine Regional District, Atlin Provincial Park, Teresa Island, Birch Mountain, S cirque	59.4333	133.817
Campanula lasiocarpa	UBC		V218452				Canada	British Columbia		Stikine Regional District, Atlin Provincial Park, Teresa Island, Birch Mountain, S cirque	59.4333	133.817
Campanula lasiocarpa	UBC		V220063				Canada	British Columbia		Bella Coola, 4 mile mountain, 600 m west of the peak, (no roads nearby - Helicopter access)	52.3833	126.75
Campanula lasiocarpa	UBC		V221504				Canada	British Columbia		Peace River Regional District, Quintette Mtn., mine site.	54.9167	120.917
Campanula lasiocarpa	UBC		V223160				Canada	British Columbia		Wells Gray Provincial Park, Trophy Mountains, east of Sylvia Lake	51.7833	119.833
Campanula lasiocarpa	UBC		V224210				Canada	British Columbia		Northeastern British Columbia, Quintette Mountain mine site.	54.9167	120.917
Campanula lasiocarpa	UBC		V90337				Canada	Northwest Territories		vicinity of brintnell lake, Mackenzie District	62° 05 N	127 35 W
Campanula lasiocarpa	UBC		V89687				Canada	Northwest Territories		vicinity of brintnell lake, Mackenzie District	62° 05 N	127 35 W
Campanula lasiocarpa	UBC		V99864				Canada	Yukon Territory		Little Atlin Lake, ca. 7 miles east of lake, valley slopes and mountain summits	60.3667	133.85
Campanula lasiocarpa	UBC		V99861				Canada	Yukon Territory		Mountain slopes and summits NE of Ptarmigan Heart.	61.8167	138.583
Campanula lasiocarpa	UBC		V183113				Canada	Yukon Territory		Dempster Highway Pass.	64.5167	138.167
Campanula lasiocarpa	UBC		V212896				Canada	Yukon Territory		Klondike Highway, north of km 612, Barlow Dome	63° 50' N	137° 30' W
Campanula lasiocarpa	UBC		V189785				Russia	Kuril`sky Islands		paramushir Island , area of severo-kuril`sky	50.4 N	156.09 E
Campanula lasiocarpa	UBC		V173561				USA	Alaska		Valdez Quad., Richardson highway, Keystone Canyon, 10 miles N of Valdez	61° 05 N	145 54 W
Campanula lasiocarpa	UBC		V72797				USA	Alaska		Mountain marathon, Seward, Kenai peninsula	60° 06 N	149 27 W
Campanula lasiocarpa	UBC		V7045				USA	Alaska		Alitak	56.9	154.2
Campanula lasiocarpa	UBC		V106858				USA	Alaska		Mountain mckinley park, polychrome pass	62° 45 N	148 45 W
Campanula lasiocarpa	UBC		V7046				USA	Alaska		olga bay, kodiak Island	57.1	154.2
Campanula lasiocarpa	UBC		V181014				Canada	British Columbia		Pink Mountain, Peace River District	57.03 N	122.57 W
Campanula lasiocarpa	UBC		V198062				Canada	British Columbia		nw shore of lake known locally as Glacial Lake, at foot of glacial Mountain, Cry Lake map sheet, Cassiar District	58° N	129 W
Campanula lasiocarpa	UBC		V198080				Canada	British Columbia		s end of lake known locally as Glacial Lake, at foot of glacial Mountain, Cry Lake map sheet, Cassiar District	58° N	129 W
Campanula lasiocarpa	Uvic		43144							Dempster Hwy. Yukon, km. 51. Moist stony road bank	64.35	-138.417
Campanula lasiocarpa	Uvic		34891							Mountain E. of Kluane River, near Asbestos Creek, Yukon. High alpine tundra with little other vegetation. Elev. 1620m. Soil: dry over rock, Flower blue, uncommon	61.7166	-139.333
Campanula lasiocarpa	Uvic		42684							Canoe Mtn. S. of Valemont B.C. tundra	52.7	-119.166
Campanula lasiocarpa	Uvic		37676							Hudson's Bay Mtn. 5 km W of Smithers, B.C. Alpine heath meadow with moss, lichen and heather. Slope 0, Exp. Open, Elev 5700'. 5 cm organic duff over bedrock; dry. Corolla mauve with white stigma.	54.8058	-127.337
Campanula lasiocarpa	Uvic		40776							100 km S of Vanderhoof, BC. Fawnie Dome Mtn. Open alpine meadow with Betula glandulosa, Juniperus communis, Empetrum nigrum, Castilleja parviflora, Potentilla uniflora. Exp S., Slope 10% crest, Elev. 2050m, submesic, Fls. Bright purple, common/scattered.	53.2833	-124.983
Campanula lasiocarpa	Uvic		20358							Mt. Palsson. Alpine meadow, mesic, slope- 8 deg., exp- S, occasional. Elev. 5700 ft. British Columbia.	55.1	-121.8
Campanula lasiocarpa	Uvic		27484							Near Williston Lake, Morfee Mtn. Dry tundra, soil thin, weathered phyllite schist, site dry, slope 0-15 deg, exp- N. Abundance common. Assoc. spp: Silene acaulis and Saxifrage spp. Ele. 2000 m. British Columbia.	56	-124
Campanula lasiocarpa	Uvic		26835							Mount Chamberlain. With Salix artica, Salix polaris; slope 24 deg., aspect 10 deg., plot-mesic tundra. Ele. 1610 m. British Columbia.	55.2	-121.6
Campanula lasiocarpa	Uvic		27546							Bullmoose Mtn. Disturbed area, abandoned road, 6 years old, 15% cover. Soil colluviated till, silty texture. Submesic site, slope 19 deg., open exposure, aspect 285 deg., Alpine meadow in krummholz zone. Assoc. spp: Festuca baffinensis, Poa alpina, Festuca brachyphylla, Artemisia arctica. Plot 024A. Ele. 1560 m. British Columbia.	55.2	-121.6
Campanula lasiocarpa	Uvic		29358							Collected on east slope of Itcha Mtn., 65 km NE of Anahim Lake. Steep rocky slope. Growing close to ground, 6 cm tall. Solitary flower: purple, 6 cm long. Single root. Ele. 2200 m. British Columbia.	52	-124
Campanula lasiocarpa	UVSC					9753	Canada	Northwest Territories		Richardson Mts, at Wright Pass, on the Dempster Hwy	67.0844	-136.158
Campanula lasiocarpa*	WS		355788				Russia			Kamchatsky region, Olyotorsky district, Natalya Bay vic.	Not plotted	Not plotted
Campanula lasiocarpa	WTU		281817			146863	Canada	British Columbia		Haines Road, Tina Creek.	59.6	-136.533
Campanula lasiocarpa	WTU		281763			146876	Canada	British Columbia		Haines Road (Kilometer 109).	59.6833	-136.583
Campanula lasiocarpa	WTU		262222			146925	USA	Alaska		Amchitka Island (Aleutian Island group); about 1 mile northwest of Banjo Point, low area near Bering Sea Coastline.	51.4667	-179.133
Campanula lasiocarpa	WTU		205556			146948	Canada	British Columbia		Alice Mountain northeast of Turnegain L., Cassier dist..	58	-128
Campanula lasiocarpa	WTU		214030			146988	Canada	British Columbia		Rocher Deboule near Hazelton.	55	-127
Campanula lasiocarpa	WTU		180416			146891	USA	Alaska		Chandler Lake.	68.2	-152.683
Campanula lasiocarpa	WTU		186987			146995	Canada	British Columbia		Baldy Mountain, about 7.5 miles east-northeast of Littlefort.	51.45	-120.05
Campanula lasiocarpa	WTU		194175			146881	USA	Alaska		Meade River coal mine, about 50 miles south of Point Barrow camp.	70.6667	-156.633
Campanula lasiocarpa	WTU		177071			146974	USA	Alaska		Head of Palmer Creek Valley southeast of Hope, Kenai Peninsula.	60.8167	-149.55
Campanula lasiocarpa	WTU		178177			146984	USA	Alaska		Shore of Lake Noluk, north slope of the Brooks Range, Arctic Alaska.	68.7833	-160
Campanula lasiocarpa	WTU		20406			156435	USA	Washington	Snohomish	Mount Pugh, Cascade Mountains.	48.1431	-121.373
Campanula lasiocarpa	WWB		18586				USA	AK		Juneau, Mt. Jumbo, Douglas	55.2522	132.613
Campanula lasiocarpa*	WWB		22732				USA	WA		Vesper Peak	48.0129	121.517
Campanula lasiocarpa*	WWB		22731				USA	WA		Mt. Index	47.7745	121.581
Campanula lasiocarpa*	WWB		22741				USA	AK		Brooks Range	67.85	156.55
Campanula lasiocarpa lasiocarpa	UAM Herbarium		9604							Coast Mts., Goat Lake, 7 miles NE of Skagway, SW side of lake, N of outlet	59.52	-135.18
Campanula lasiocarpa lasiocarpa	UAM Herbarium		55857							Murphy Dome, NW of Fairbanks, at end of Murphy Dome Road	64.95	-148.33
Campanula lasiocarpa lasiocarpa	UAM Herbarium		38905							Alaska Range, small S-flowing watershed draining into Wetbutt Cr.	62.49	-151.36
Campanula lasiocarpa lasiocarpa	UAM Herbarium		81830							Ahklun Mts., Sphinx Mtn.	59.2	-161.63
Campanula lasiocarpa lasiocarpa	UAM Herbarium		10332							Aleutian Is., Umnak I., Fort Glenn vic.	53.38	-167.83
Campanula lasiocarpa lasiocarpa	UAM Herbarium		81872							Ahklun Mts., Arolik Cr.	59.44	-161.34
Campanula lasiocarpa lasiocarpa	UAM Herbarium		129304							Skagway Hwy.	59.7333	-135.033
Campanula lasiocarpa lasiocarpa	UAM Herbarium		55895							Seward Peninsula Highlands, Neva Cr., Kougarok R., 90 miles NE of Nome on Hwy., T1N R29W	65.46	-164.7
Campanula lasiocarpa lasiocarpa	UAM Herbarium		59999							Robinson Mts., ridge W of McIntosh Peak	60.31	-142.95
Campanula lasiocarpa lasiocarpa	UAM Herbarium		129315							Peace R. Basin, Fern Lake, valley on E side of Lombard Peak	57.75	-124.783
Campanula lasiocarpa lasiocarpa	UAM Herbarium		81751							Ahklun Mts., Eagle Bluff	59.41	-161.71
Campanula lasiocarpa lasiocarpa	UAM Herbarium		145466							Aleutian Range, Sand Point Village, Popof I.	55.3375	-160.5
Campanula lasiocarpa lasiocarpa	WWB		20847				USA	AK		Ogotorak Crk., Cape Thompson	68.1333	165.8
Campanula lasiocarpa latisepala	UAM Herbarium		63744							Aleutian Is., Kanu I., Andreanof Is.	51.93	-176.04
Campanula parryi idahoensis	RM					215818	USA	Idaho	Valley	Payette National Forest and Vicinity: Salmon River Mountains: Fitsum Creek Trail (Trail 087), along the South Fork Salmon River, ca 20 air mi ENE of McCall; ca 17 air mi S of Warren.	45.0134	-115.709
Campanula parryi idahoensis	RM					217429	USA	Idaho	Valley	Payette National Forest and Vicinity: Salmon River Mountains Area: Elk Summit, ca 13 air mi NNE of Yellow Pine; ca 14.5 air mi SE of Warren.	45.1584	-115.423
Campanula parryi idahoensis	U of Mont.		15303				USA	Idaho			46 22'30"	114 45'
Campanula parryi idahoensis	U of Mont.		16153				USA	Idaho			46 38'29"	115 07'56"
Campanula parryi idahoensis	U of Mont.		107725				USA	Montana	Missoula Co.	Carlton Rdg. Ski Trail	46 40'29"	114 14'37"
Campanula parryi idahoensis	U of Mont.		113487				USA	Montana		Garfield Mt.	44 31'33"	112 37'43"
Campanula parryi idahoensis	U of Mont.		102993				USA	Montana	Ravalli Co.		46 09'40"	114 29'42"
Campanula parryi idahoensis	WS		174549				USA	Montana		Ravalli Co., top St. Mary's Pk., Bitterroots Mts.	46.5116	114.245
Campanula parryi idahoensis	WS		287777				USA	Montana	Ravalli Co.	N. Slope Sweeny Pk., Ravalli Co.	46.6475	114.218
Campanula parryi idahoensis	WS		108139			419	United States	ID	Idaho	Brundage Trail, slope of ridge between the head of Sheep Creek and head of east fork of Sheep Creek, Seven Devils Mts	45.3523	116.522
Campanula parryi idahoensis	WS		122026			420	United States	ID	Idaho	Headwaters of Sheep Creek, Seven Devils Mts	45.3404	116.531
Campanula parryi idahoensis	WS		230228			423	United States	WA	Kittitas	Ca 1 mi. N. W. of Mission Peak, Wenatchee Mts	47.2813	120.437
Campanula parryi idahoensis	WTU		369555			158689	USA	Idaho	Clearwater	Clearwater National Forest. Hoodoo Pass Meadow. Trail east from Hoodoo Pass parking lot, National Forest Service Road 250. Continuing along trail 0.75 mile to green grassy area. Heading 335 degrees looking across valley.	46.9725	-115.012
Campanula parryi idahoensis	WTU		277497			21419	USA	Washington	Snohomish	White Mountains, south and above Boulder Pass, Glacier Peak Wilderness.	48.1114	-121.113
Campanula parryi idahoensis	WTU		277497			147131	USA	Washington	Snohomish	White Mountains, south and above Boulder Pass, Glacier Peak Wilderness.	48.1114	-121.113
Campanula parryi idahoensis	WTU		323829			21420	USA	Washington	Chelan	On Wenatchee Ridge ca 1/2 way between Poe & Longfellow Mountains.	47.9389	-121.058
Campanula parryi idahoensis	WTU		323829			147083	USA	Washington	Chelan	On Wenatchee Ridge ca. [circa] 0.5 mile way between Poe & Longfellow Mountains.	47.9389	-121.058
Campanula parryi idahoensis	WWB		14299				USA	WA	Snohomish/Chelan Co.	S&E of White Chuck Glacier	48.0552	121.115
Campanula parryi idahoensis	WWB		14298				USA	WA	Snohomish Co.	S. of Disappointment Pk.	48.09	121.11
Campanula parryi idahoensis*	WWB		10369				USA	Idaho	Adams Co.	7 Devils Mt. above Sheep Lk.	45.3261	116.538
Campanula parryi idahoensis	WWB		20309				USA	WA	Chelan Co.	Lucerne	48.1421	120.628
Campanula parryi parryi	ARIZ		23076			164413	USA	Arizona	Coconino County	Ski Bowl, San Francisco Peaks	35.3278	-111.695
Campanula parryi parryi	ARIZ		36932			164409	USA	Arizona	Coconino County	20 miles S. of Jacobs Lake, Kaibab Plateau; Pleasant Valley	34.4668	-112.167
Campanula parryi parryi	ARIZ		38333			164420	USA	Arizona	Coconino County	Flagstaff	35.1981	-111.652
Campanula parryi parryi	ARIZ		61571			10863	USA	Arizona	Apache County	Lukachukai Mountains, 6 mi E of Lukachukai	36.4707	-109.135
Campanula parryi parryi	ARIZ		76999			164406	USA	Arizona	Coconino County	Near Spring, Crystal Spring; Kaibab Plateau	36.3903	-112.096
Campanula parryi parryi	ARIZ		101192			164411	USA	Arizona	Coconino County	Hart Prairie, S.F. Peaks	35.3331	-111.742
Campanula parryi parryi	ARIZ		101192			164410	USA	Arizona	Coconino County	Flagstaff	35.1981	-111.652
Campanula parryi parryi	ARIZ		101193			164400	USA	Arizona	Coconino County	18 miles S. of Jacobs Lake, Kaibab Forest	36.481	-112.127
Campanula parryi parryi	ARIZ		101194			164401	USA	Arizona	Coconino County	Near entrance of Grand Canyon Park, Kaibab Forest	36.0544	-112.139
Campanula parryi parryi	ARIZ		117333			164415	USA	Arizona	Coconino County	Flagstaff	35.1981	-111.652
Campanula parryi parryi	ARIZ		120800			164407	USA	Arizona	Coconino County	Crystal Spring; Kaibab Plateau	36.3903	-112.096
Campanula parryi parryi	ARIZ		141680			164404	USA	Arizona	Apache County	At base of mountain road from Lukachukai to Red Rock over the Chuska Mountains., S. side of Mountains.	36.4861	-109.095
Campanula parryi parryi	ARIZ		150278			164399	USA	Arizona	Coconino County	W. Fork, Oak Creek Canyon	34.9892	-111.748
Campanula parryi parryi	ARIZ		162805			191631	USA	Utah	Garfield County	Aquarius Plateau, Dixie National Forest, 8 miles north of Escalante where Pine Creek and road meet (Escalante-Loa road).	37.8642	-111.637
Campanula parryi parryi	ARIZ		182253			164405	USA	Arizona	Apache County	16 miles S. of Alpine	33.7334	-109.05
Campanula parryi parryi	ARIZ		184151			62173	USA	Arizona	Apache County	Canyon de Chelly; Upper Canyon del Muerto, Canyon de Chelly National Monument	36.274	-109.206
Campanula parryi parryi	ARIZ		184151			164397	USA	Arizona	Apache County	Upper Canyon del Muerto, Canyon de Chelly National Monument	36.2739	-109.206
Campanula parryi parryi	ARIZ		186034			62174	USA	Arizona	Apache County	Canyon de Chelly NM; Canyon del Muerto, Canyon de Chelly National Monument	36.274	-109.206
Campanula parryi parryi	ARIZ		186034			164398	USA	Arizona	Apache County	Head of Canyon del Muerto, Canyon de Chelly National Monument	36.2739	-109.206
Campanula parryi parryi	ARIZ		225652			164414	USA	Arizona	Coconino County	Walker Lake, ca. 30 miles N. of Flagstaff	35.3904	-111.728
Campanula parryi parryi	ARIZ		227039			164408	USA	Arizona	Coconino County	E. Lake, Kaibab Plateau, ca. 11 miles S. of Jacob Lake	36.5538	-112.216
Campanula parryi parryi	ARIZ		233210			164403	USA	Arizona	Apache County	In canyon along Lukachukai Creek ca. 3.5 air miles NW of town of Lukachukai; Chuska Mountains., Navajo Indian Reservation	36.4583	-109.272
Campanula parryi parryi	ARIZ		238313			191629	USA	Wyoming	Albany County	Centennial	41.2983	106.142
Campanula parryi parryi	ARIZ		238314			164412	USA	Arizona	Coconino County	Kaibab National Forest	35.8333	-112.084
Campanula parryi parryi	ARIZ		238315			164418	USA	Arizona	Coconino County	Flagstaff	35.1981	-111.652
Campanula parryi parryi	ARIZ		238316			164402	USA	Arizona	Coconino County	Oak Creek Canyon, Flagstaff	34.9473	-111.754
Campanula parryi parryi	ARIZ		238317			164419	USA	Arizona	Coconino County	Hair Bell, Blue Bell Colton's Ranch, Flagstaff	35.1981	-111.651
Campanula parryi parryi	ARIZ		238318			164416	USA	Arizona	Coconino County	Flagstaff	35.1981	-111.652
Campanula parryi parryi	ARIZ		238319			164417	USA	Arizona	Coconino County	Flagstaff	35.1981	-111.652
Campanula parryi parryi	ARIZ		238320			191628	USA	Colorado	Summit County	Near Brekenridge	39.4864	106.044
Campanula parryi parryi	ARIZ		249872			191626	USA	Utah	Uintah County	Bill's Park, Ashley National Forest	40.5952	109.85
Campanula parryi parryi	ARIZ		256644			191635	USA	Arizona	Coconino County	Grand Canyon National Park; North Rim; road in Kanabownits Canyon Bottom	36.2455	-112.26
Campanula parryi parryi	ARIZ		257208			10861	USA	Arizona	Coconino County	Big Spring Valley, North Rim, Grand Canyon National Park	36.318	-112.259
Campanula parryi parryi	ARIZ		257343			191634	USA	Arizona	Coconino County	Grand Canyon National Park; north rim; Kanabownits meadow	36.2455	-112.26
Campanula parryi parryi	ARIZ		276014			10865	USA	Arizona	Coconino County	San Francisco Peaks	35.3408	-111.683
Campanula parryi parryi	ARIZ		288637			10864	USA	Arizona	Coconino County	Elden Mountains, Turkey Park, Flagstaff	35.2468	-111.604
Campanula parryi parryi	Arizona State University Vascular Plant Herbarium		ASU:Plants:111974				USA	Arizona	Coconino County	NE Flagstaff; Hart Prairie; east end of Fern Mountain	35.3489	-111.739
Campanula parryi parryi	Arizona State University Vascular Plant Herbarium		ASU:Plants:10232				USA	Arizona	Coconino County	Near entrance station to North Rim of Grand Canyon National Park	36.0556	-112.139
Campanula parryi parryi	Arizona State University Vascular Plant Herbarium		ASU:Plants:116235				USA	Arizona	Coconino County	Arizona Snow Bowl; D-trail; ca. 7.5 miles from Highway 180	35.3306	-111.705
Campanula parryi parryi	Arizona State University Vascular Plant Herbarium		ASU:Plants:7201				USA	Arizona	Coconino County	Little Park (north end) near the Entrance Station	36.2106	-112.061
Campanula parryi parryi	Arizona State University Vascular Plant Herbarium		ASU:Plants:52149				USA	Arizona	Apache County	Lukachukai Canyon; Upper Wagon Wheeel Campground; just below Lower Wagon Wheel Campground; Morrison	36.4519	-109.17
Campanula parryi parryi	Arizona State University Vascular Plant Herbarium		ASU:Plants:75531				USA	Arizona	Apache County	15 miles southeast of Greasewood Trading Post	35.3685	-109.668
Campanula parryi parryi	Arizona State University Vascular Plant Herbarium		ASU:Plants:10303				USA	Arizona	Coconino County	Grand Canyon region	36.0544	-112.139
Campanula parryi parryi	Arizona State University Vascular Plant Herbarium		ASU:Plants:24118				USA	Arizona	Coconino County	5 miles north of the ranger check station at Grand Canyon National Park; North Rim of the Grand Canyon	36.0556	-112.139
Campanula parryi parryi	Arizona State University Vascular Plant Herbarium		ASU:Plants:49815				USA	Arizona	Coconino County	Kaibab Meadow; north of Grand Canyon	36.0544	-112.139
Campanula parryi parryi	Arizona State University Vascular Plant Herbarium		ASU:Plants:212499				USA	Arizona	Coconino County	Dry Lake Hills on Elden Mountain; along Forest Service Road 789; Coconino National Forest; Humphreys Peak Quad.	35.2593	-111.64
Campanula parryi parryi	Arizona State University Vascular Plant Herbarium		ASU:Plants:11934				USA	Arizona	Coconino County	San Francisco Peaks; Snow Bowl at picnic area near ski lift	35.3306	-111.705
Campanula parryi parryi	Arizona State University Vascular Plant Herbarium		ASU:Plants:107768				USA	Arizona	Coconino County	12 miles northwest of Flagstaff on US Highway 180; 4.5 miles east of Hart Prairie Road; Fern Mountain	35.3211	-111.801
Campanula parryi parryi	Arizona State University Vascular Plant Herbarium		200693				USA	Utah			38.0092	111.378
Campanula parryi parryi	Arizona State University Vascular Plant Herbarium		7200				USA	Colorado			38.9592	106.989
Campanula parryi parryi	Arizona State University Vascular Plant Herbarium		10739				USA	Colorado			38.9492	106.989
Campanula parryi parryi	Arizona State University Vascular Plant Herbarium		49961				USA	New Mexico			36.0447	109.045
Campanula parryi parryi	Arizona State University Vascular Plant Herbarium		67195				USA	New Mexico			36.1306	105.515
Campanula parryi parryi	Arizona State University Vascular Plant Herbarium		12689				USA	colorado			37.7017	106.684
Campanula parryi parryi	NMC-Herb		68731			1406824	USA	New Mexico	Colfax	Elizabethtown, NM. Clear Creek	36.6192	105.284
Campanula parryi parryi	NMC-Herb		68732			1406825	USA	New Mexico	Colfax	Elizabethtown, NM. Clear Creek	36.6192	105.284
Campanula parryi parryi	NMC-Herb		68734			1406827	USA	New Mexico	Colfax	Hematite	36.6536	105.359
Campanula parryi parryi	NMC-Herb		38269			1406832	USA	New Mexico	San Juan	Chuska Mts; Whiskey Lake; RMS2	35.9774	108.813
Campanula parryi parryi	NMC-Herb		29380			1406833	USA	New Mexico	Grant/Sierra	Gila Forest, Hillsboro Peak; [Hillsboro Peak is on the Grant/ Sierra Co. line 5 mi NW of Kingston, in the Mimbres Mts.]	32.9505	107.777
Campanula parryi parryi	NMC-Herb		68733			1406826	USA	New Mexico	Colfax	Hematite	36.6536	105.359
Campanula parryi parryi	NMCR-Herb		23451			1576069	USA	New Mexico	Sandoval	Valles Caldera National Preserve	35.9167	106.509
Campanula parryi parryi	RM					16230	USA	Arizona	Coconino	Coconino National Forest: Lockett Meadow in Interior Valley on east side of San Francisco Mountain, ca 11 air mi N of Flagstaff.	35.3557	-111.625
Campanula parryi parryi	RM		175782			21034	USA	Arizona	Coconino	Kaibab National Forest: V. T. Meadow.	36.3925	-112.127
Campanula parryi parryi	RM		407948			24272	USA	Arizona	Coconino	Kaibab National Forest: Pleasant Valley.	36.491	-112.13
Campanula parryi parryi	RM		158089			25637	USA	Arizona	Coconino	Kaibab National Forest: V. T. Park.	36.4113	-112.131
Campanula parryi parryi	RM		407950			28039	USA	Arizona	Coconino	Coconino National Forest.	35.0893	-111.683
Campanula parryi parryi	RM		407949			28656	USA	New Mexico	Catron	Datil (Gila) National Forest: East Dillon Mountain.	33.8404	-108.845
Campanula parryi parryi	RM		407946			33873	USA	Arizona	Coconino	Tusayan National Forest: Spring Valley Pasture.	35.3449	-111.963
Campanula parryi parryi	RM		230843			37575	USA	Arizona	Coconino	Kaibab National Forest: Pleasant Valley near plot 33.	36.491	-112.13
Campanula parryi parryi	RM					409316	USA	Arizona	Coconino	Kaibab National Forest; Cocks Combs.	36.3605	-112.005
Campanula parryi parryi	RM					409387	USA	Arizona	Coconino	Kaibab National Forest; Spring Valley pasture.	35.3668	-111.948
Campanula parryi parryi	RM		407950			523183	USA	Arizona	Coconino	Coconino National Forest.	35.0893	-111.683
Campanula parryi parryi	RM					572520	USA	Wyoming	Albany	Medicine Bow Mountains: along Douglass Creek ca 0.5 mi below Pelton Creek, ca 8 air mi W of Foxpark, ca 41 air mi SW of Laramie.	41.0808	-106.313
Campanula parryi parryi	RM					100263	USA	Colorado	Park	East-central Colorado: Mosquito Range to Plains: Morrison Creek: along the creek and slopes to S rising to Forest Road 550, ca 3 air mi SW of town of Buffalo Creek.	39.3524	-105.306
Campanula parryi parryi	RM					100415	USA	Colorado	Douglas	East-central Colorado: Mosquito Range to Plains: Rampart Range: Turkey Creek: along the creek	39.1352	-105.25
Campanula parryi parryi	RM					100541	USA	Colorado	Park	East-central Colorado: Mosquito Range to Plains: Thirtynine Mile Volcanic Range: along an unnamed tributary of Threemile Creek and surrounding uplands off Forest Road 108 ca 1.5 rd mi E of intersection with Colo Hwy 9, ca 9.2 air mi NW of Guffey.	38.8337	-105.652
Campanula parryi parryi	RM					100608	USA	Colorado	Park	East-central Colorado: Mosquito Range to Plains: Thirtynine Mile Volcanic Range: Dicks Peak: in highlands off Forest Road 261 and 261B, ca 6.3 air mi ENE of Guffey.	38.7905	-105.634
Campanula parryi parryi	RM					100738	USA	Colorado	Park	East-central Colorado: Mosquito Range to Plains: South Park: Trout Creek Pass: Antero State Wildlife Area: on slopes and ridges N of pass and W of old Colorado Midland railroad grade, ca 1 air mi SW of Antero Junction.	38.9201	-105.968
Campanula parryi parryi	RM					101315	USA	Colorado	Park	East-central Colorado: Mosquito Range to Plains: Mosquito Range: Peerless Mountain/Horseshoe Cirque: along the slopes between Horseshoe and Peerless Mountains and in the basin below the cirque, ca 8 air mi WSW of Fairplay.	39.1951	-106.172
Campanula parryi parryi	RM		796078			158130	USA	Colorado	Conejos	Eastern San Juan Mountains: along the Conejos River, on road between Colo Hwy 17 and Forest Road 250, ca 19.5 air mi W of Antonito.	37.1289	-106.36
Campanula parryi parryi	RM		796079			159099	USA	Colorado	Rio Grande	Eastern San Juan Mountains: Rio Grande National Forest: Alder Creek: U.S. Hwy 160 E to County Road 17, N to Forest Road 610; ca 2 .5 air mi N of South Fork.	37.7194	-106.653
Campanula parryi parryi	RM		796076			159153	USA	Colorado	Rio Grande	Eastern San Juan Mountains: Rio Grande National Forest: Viers Creek: U.S. Hwy 160 E to County Road 17 N to Forest Road 610 to Forest Road 630; ca 8.5 air mi N of South Fork. Center	37.7765	-106.66
Campanula parryi parryi	RM					162114	USA	Colorado	Conejos	Eastern San Juan Mountains: along Apache Creek just N of New Mexico, ca 1 air mi S of Rio de los Pinos, ca 24 air mi SSW of Antonito.	36.9966	-106.407
Campanula parryi parryi	RM					162923	USA	Colorado	Conejos	Eastern San Juan Mountains: along Rito Hondo ca 3/4 mi above Bighorn Creek, ca 2 3/4 air mi S of Fox Creek; ca 10.5 air mi WSW of Antonito.	37.0242	-106.195
Campanula parryi parryi	RM					163000	USA	Colorado	Conejos	Eastern San Juan Mountains: Osier Park at the head of Toltec Creek and Massey Gulch, ca 1 mi E of Osier Mountain, ca 6.5 air mi SW of Fox Creek; ca 16 air mi WSW of Antonito.	37.0254	-106.305
Campanula parryi parryi	RM					166630	USA	Colorado	Mineral	Eastern San Juan Mountains: Rio Grande National Forest: Deep Creek Trail, Trailhead 806 from Forest Road 528, ca 12 air mi S of Creede.	37.7652	-106.937
Campanula parryi parryi	RM					166789	USA	Colorado	Saguache	Eastern San Juan Mountains: Rio Grande National Forest: Forest Road 675, South Fork Carnero Creek, ca 15 air mi WNW of La Garita.	37.9405	-106.483
Campanula parryi parryi	RM					167157	USA	Colorado	Saguache	Eastern San Juan Mountains: Rio Grande National Forest: La Garita Wilderness: Trailhead 783-912, Forest Road 744, Saguache and Halfmoon creeks, ca 16 air mi NE of Creede.	37.9743	-106.75
Campanula parryi parryi	RM					167753	USA	Colorado	Hinsdale	Eastern San Juan Mountains: Rio Grande National Forest: Trouble Hill, Colo Hwy 149, Forest Road 514, ca 20 mi WSW of Creede.	37.8162	-107.242
Campanula parryi parryi	RM					173594	USA	Colorado	Grand	Arapaho National Forest: Front Range: Never Summer Wilderness: Cascade Mountain, ca 10.5 air mi N of Granby.	40.3317	-105.956
Campanula parryi parryi	RM					173767	USA	Colorado	Grand	Arapaho National Forest: Rabbit Ears Range: Buffalo Creek, ca 15.5 air mi NW of Granby; ca 15 air mi NE of Parshall.	40.262	-106.114
Campanula parryi parryi	RM					174164	USA	Colorado	Grand	Arapaho National Forest: Rabbit Ears Range: North Fork Cabin Creek along Cabin Creek Road, ca 3 mi W of Colo Hwy 125, ca 9 air mi N of Hot Sulphur Springs.	40.2021	-106.091
Campanula parryi parryi	RM					174266	USA	Colorado	Grand	Arapaho National Forest: Rabbit Ears Range: 0.5 mi S of Willow Creek Pass along Pass Creek, ca 28.5 air mi SE of Walden.	40.3444	-106.096
Campanula parryi parryi	RM					176236	USA	Colorado	Clear Creek	Arapaho National Forest: Front Range: Bard Creek to Engelmann Peak, ca 5 air mi NW of Georgetown and 4.5 air mi WSW of Empire.	39.7361	-105.748
Campanula parryi parryi	RM					176474	USA	Colorado	Grand	Arapaho National Forest: Rabbit Ears Range: along Trail Creek into junction with Willow Creek at Colo Hwy 125, ca 14.5 air mi N of Hot Sulphur Springs and 15.5 air mi NW of Granby.	40.2788	-106.086
Campanula parryi parryi	RM					181064	USA	Colorado	Grand	Arapaho National Forest: Middle Park: just S of U.S. Hwy 40, ca 4 air mi WNW of Granby and ca 5.5 air mi NE of Hot Sulphur Springs.	40.1031	-105.993
Campanula parryi parryi	RM					181587	USA	Colorado	Grand	Middle Park: Sulphur Gulch, ca 6 air mi WNW of Kremmling and ca 9 air mi W of Hot Sulphur Springs.	40.0706	-106.274
Campanula parryi parryi	RM		733076			18409	USA	Arizona	Apache	Tunitcha Mountains: Navajo Indian Reservation: near the Tsaile Creek drainage in a small tributary creek; ca 4.5 mi N of Tsaile Butte and 2 3/4 mi SE of Mathew Peak.	36.3451	-109.11
Campanula parryi parryi	RM					202948	USA	Colorado	Lake	Central Colorado: Sawatch Range, East Slope Continental Divide: Massive Mountain Direct Trail from North Halfmoon Creek, ca 13 air mi SE of Leadville.	39.1806	-106.469
Campanula parryi parryi	RM					202975	USA	Colorado	Lake	Central Colorado: Sawatch Range, East Slope Continental Divide: Mount Massive and North Halfmoon Lakes Trail junction, ca 13 air mi SE of Leadville.	39.1806	-106.469
Campanula parryi parryi	RM					203075	USA	Colorado	Lake	Central Colorado: Mosquito Range: East Slope Continental Divide: Iowa Gulch area, near mine tailings pile, ca 7 air mi SE of Leadville.	39.224	-106.191
Campanula parryi parryi	RM					203137	USA	Colorado	Eagle	Central Colorado: Gore Range, West Slope Continental Divide: saddle on ridge between Booth and Pitkin lakes, ca 9 air mi NE of Vail.	39.689	-106.296
Campanula parryi parryi	RM					203329	USA	Colorado	Eagle	Central Colorado: Sawatch Range, West Slope Continental Divide: below Mount Jackson, along Lake Creek Forest Service Trail 1880, ca 11 air mi S of Edwards.	39.4841	-106.561
Campanula parryi parryi	RM					203449	USA	Colorado	Eagle	Central Colorado: Sawatch Range, West Slope Continental Divide: along East Lake Creek, ca 8 air mi SSW of Avon.	39.5419	-106.561
Campanula parryi parryi	RM					203966	USA	Colorado	Eagle	Central Colorado: Sawatch Range, West Slope Continental Divide: along Fall Creek Trail 2001 to Lake Constantine, ca 6 air mi S of Minturn.	39.4985	-106.432
Campanula parryi parryi	RM					204040	USA	Colorado	Eagle	Central Colorado: Sawatch Range, West Slope Continental Divide: along Fall Creek Trail 2001, between Lake Constantine and Lake Honky Dory, ca 11 air mi S of Minturn.	39.4407	-106.469
Campanula parryi parryi	RM					204086	USA	Colorado	Eagle	Central Colorado: Sawatch Range, West Slope Continental Divide: along Jeep Forest Service Road 759, ca 14 air mi S of Minturn.	39.4118	-106.469
Campanula parryi parryi	RM					204135	USA	Colorado	Chaffee	Central Colorado: Sawatch Range, East Slope Continental Divide: La Plata Summit, along La Plata Gulch Trail, ca 9 air mi SE Independence Pass.	39.0353	-106.487
Campanula parryi parryi	RM					208406	USA	Colorado	Eagle	Central Colorado: Sawatch Range, West Slope Continental Divide: along Lime Creek in Lime Park, S of junction of Forest Road 507 and Forest Road 506, N of Forest Service gate on west side of road, ca 5 air mi N of Biglow.	39.4124	-106.646
Campanula parryi parryi	RM		571232			222081	USA	Colorado	Routt	Sierra Madre\Park Range: Park Range: Routt National Forest: ca 2 air mi SSE of Lynx Pass on Morrison Creek Road; ca 13 air mi ESE of Yampa; ca 29 air mi SSE of Steamboat Springs.	40.0833	-106.667
Campanula parryi parryi	RM		720960			233650	USA	Colorado	Gunnison	Northern Gunnison Basin: Red Mountain Creek, ca 5.5 air mi N of Taylor Reservoir.	38.9488	-106.6
Campanula parryi parryi	RM		720959			234726	USA	Colorado	Gunnison	Northern Gunnison Basin: ca 4.5 air mi ENE of Pitkin.	38.6423	-106.45
Campanula parryi parryi	RM					235843	USA	Colorado	Gunnison	Northern Gunnison Basin: West Elk Wilderness: ca 10.5 air mi S of Kebler Pass.	38.7039	-107.101
Campanula parryi parryi	RM					236303	USA	Colorado	Gunnison	Northern Gunnison Basin: along Gold Creek, ca 6.5 air mi NNE of Ohio.	38.6528	-106.593
Campanula parryi parryi	RM					241468	USA	Colorado	Gunnison	Northern Gunnison Basin: along Middle Quartz Creek, ca 2 air mi E of Pitkin.	38.6068	-106.488
Campanula parryi parryi	RM					241879	USA	Colorado	Gunnison	Northern Gunnison Basin: ca 4.5 air mi ESE of Parlin.	38.4923	-106.648
Campanula parryi parryi	RM					2441	USA	Wyoming	Carbon	Upper North Platte and Laramie River Drainages: public access to Big Creek, ca 17 air mi SE of Encampment; ca 7.6 air mi N of Colorado.	41.0961	-106.52
Campanula parryi parryi	RM					2544	USA	Wyoming	Carbon	Upper North Platte and Laramie River Drainages: North Platte River, N of Bennett Peak, ca 16.8 air mi SE of Saratoga; ca 11 air mi NE of Encampment.	41.2684	-106.596
Campanula parryi parryi	RM					257196	USA	New Mexico	Taos	Carson National Forest and Vicinity: Sangre de Cristo Range: Rancho del Rio Grande Grant: along Rio Chiquito on Forest Road 437, ca 1.5 air mi W of Tombe; ca 4 air mi ESE of Ranchos de Taos.	36.3297	-105.54
Campanula parryi parryi	RM					257258	USA	New Mexico	Taos	Carson National Forest and Vicinity: Sangre de Cristo Range: Rancho del Rio Grande Grant: along Rio Chiquito on Forest Road 437, ca 1 air mi S of Pinoreal Peak, ca 6.5 air mi SE of Ranchos de Taos.	36.3046	-105.506
Campanula parryi parryi	RM					257378	USA	New Mexico	Taos	Carson National Forest and Vicinity: Sangre de Cristo Range: Rancho del Rio Grande Grant: Osha Park at the head of Rito Osha on ridge between Rio Chiquito and Rito de la Olla, ca 10 air mi SE of Rancho de Taos.	36.29	-105.453
Campanula parryi parryi	RM					257498	USA	New Mexico	Taos	Carson National Forest and Vicinity: Sangre de Cristo Range: Rancho del Rio Grande Grant: along Rito de la Olla and lower Frijoles Creek, ca 3/4-1 air mi SW of Puertocito, ca 12.5 air mi SE of Ranchos de Taos.	36.2765	-105.412
Campanula parryi parryi	RM					257758	USA	New Mexico	Rio Arriba	Carson National Forest and Vicinity: along Forest Road 129, ca 0.5 air mi S of Lower Canjilon Lakes, ca 7 air mi NE of Canjilon; ca 16 air mi SE of Tierra Amarilla.	36.5444	-106.344
Campanula parryi parryi	RM					259433	USA	New Mexico	Taos	Carson National Forest and Vicinity: Forest Road 703, Amole Canyon and old sheep driveway, ca 4 air mi NE of Penasco.	36.1909	-105.605
Campanula parryi parryi	RM					259920	USA	New Mexico	Taos	Carson National Forest and Vicinity: Sangre de Cristo Range: Valle Vidal Unit: Shuree Ponds and Rock Wall, from Forest Road 1950, ca 11 air mi NE of Red River.	36.7765	-105.194
Campanula parryi parryi	RM					260428	USA	New Mexico	Rio Arriba	Carson National Forest and Vicinity: Cruces Basin Wilderness: Osha Canyon trailhead from Forest Road 572.	36.9254	-106.285
Campanula parryi parryi	RM					261036	USA	New Mexico	Rio Arriba	Carson National Forest and Vicinity: Hopewell Lake, camping area, S of U.S. Hwy 64, ca 17 air mi E of Tierra Amarilla.	36.7036	-106.234
Campanula parryi parryi	RM					261131	USA	New Mexico	Taos	Carson National Forest and Vicinity: Sangre de Cristo Range: from Forest Road 76, Duran Canyon Campground to Valle de los Romeros via Trail 13, ca 3 air mi E of Tres Ritos.	36.1341	-105.478
Campanula parryi parryi	RM					261780	USA	New Mexico	Rio Arriba	Carson National Forest and Vicinity: Placer Creek at waterfall via Forest Road 1893 N of U.S. Hwy 64, ca 18 air mi NW of Tres Piedras.	36.7185	-106.246
Campanula parryi parryi	RM					261926	USA	New Mexico	Rio Arriba	Carson National Forest and Vicinity: Cruces Basin Wilderness: Osier Fork Rio Brazos from Forest Road 87 near forest boundary with Tierra Amarilla Grant, ca 11 air mi W of San Miguel.	36.9433	-106.371
Campanula parryi parryi	RM					265252	USA	New Mexico	Colfax	Carson National Forest and Vicinity: Cimarron Range: Colin Neblett State Wildlife Area: Tolby Creek on south side fo Cimarron Canyon from Eagle Nest, ca 1.5 air mi E of east shore of Eagle Nest Lake.	36.5366	-105.225
Campanula parryi parryi	RM					268998	USA	New Mexico	Taos	Carson National Forest and Vicinity: Sangre de Cristo Range: along Agua Piedra Creek on Forest Trail 19 from Agua Piedra Recreational Area off NM Hwy 518, ca 0.5 air mi W of Tres Ritos.	36.1309	-105.528
Campanula parryi parryi	RM					269875	USA	New Mexico	Taos	Carson National Forest and Vicinity: Sangre de Cristo Range: Valle Vidal Unit: along Comanche Creek to Clayton Camp, ca 7 air mi ESE of Red River, ca 10 air mi N of Elizabethtown historic town site.	36.7808	-105.276
Campanula parryi parryi	RM					269919	USA	New Mexico	Colfax	Carson National Forest and Vicinity: Sangre de Cristo Range: Valle Vidal Unit: along Middle Ponil Creek S toward Greenwood Canyon from Forest Road 1910, ca 13 air mi E of Red River and ca 2 mi N of Forest Boundary.	36.7247	-105.182
Campanula parryi parryi	RM					299867	USA	Colorado	Saguache	Southern Gunnison Basin: Cochetopa Hills: ca 1.5 air mi N of North Pass; ca 14.6 air mi SW of Sargents along Lujan Creek.	38.2291	-106.573
Campanula parryi parryi	RM					299943	USA	Colorado	Saguache	Southern Gunnison Basin: Cochetopa Hills: ca 1.8 air mi N of Needle Creek Reservoir; ca 4.9 air mi E of Lions Head; ca 7.7 air mi WSW of Sargents along Needle Creek.	38.3755	-106.555
Campanula parryi parryi	RM					300476	USA	Colorado	Hinsdale	Southern Gunnison Basin: San Juan Mountains: along Brush Creek from trailhead to mouth of Canon Infierno, ca 6.9-8.4 air mi W to WNW of Lake City along Forest Trail 461.	38.0373	-107.165
Campanula parryi parryi	RM					300626	USA	Colorado	Gunnison	Southern Gunnison Basin: ca 1.5 air mi N of Maple Leaf Mine; ca 5 road mi S of U.S. Hwy 50; ca 10 air mi SE of Gunnison along Colo Hwy 114.	38.4631	-106.757
Campanula parryi parryi	RM					300667	USA	Colorado	Saguache	Southern Gunnison Basin: ca 4.3 air mi NW of Razor Creek Dome; ca 8 air mi NE of Agency Peak; ca 20 air mi WSW of Sargents along Colo Hwy 114.	38.3463	-106.773
Campanula parryi parryi	RM					301194	USA	Colorado	Saguache	Southern Gunnison Basin: Cochetopa Hills: along Milk Creek to Sawmill Park, ca 5.5 air mi SE of Sargents; ca 6.2 air mi ENE of Baldy Lake.	38.3337	-106.371
Campanula parryi parryi	RM		749393			303625	USA	Colorado	Gunnison	Southern Gunnison Basin: County Road 25 at Willow Creek, ca 1 air mi NW of Blue Mesa Airport; ca 6 air mi NW of Gateview.	38.3682	-107.29
Campanula parryi parryi	RM		749392			303862	USA	Colorado	Gunnison	Southern Gunnison Basin: west side of Wolf Creek, ca 2 air mi NW of summit of Nine Mile Hill; ca 4.2 air mi SSW of Blaine Rock; ca 11.5 air mi SE of Sapinero.	38.3828	-107.103
Campanula parryi parryi	RM		749391			304144	USA	Colorado	Saguache	Southern Gunnison Basin: Cochetopa Hills: Gunnison National Forest: along West Fork Long Branch, ca 4-5 air mi N of Baldy Lake; ca 5 air mi SSW of Sargents.	38.3484	-106.427
Campanula parryi parryi	RM		749390			304463	USA	Colorado	Saguache	Southern Gunnison Basin: San Juan Mountains: Gunnison National Forest: along and around Bead Creek, ca 2 air mi SE of Cooper Mountain; ca 6.2 air mi NNE of Sawtooth Mountain.	38.3468	-106.809
Campanula parryi parryi	RM		749365			304546	USA	Colorado	Saguache	Southern Gunnison Basin: ca 0.1 road mi W of Colo Hwy 114 on BLM Road 3074, ca 3.6 air mi ESE of Cooper Mountain; ca 4.9 air mi NW of Razor Creek Dome.	38.3615	-106.773
Campanula parryi parryi	RM		749364			305145	USA	Colorado	Saguache	Southern Gunnison Basin: Cochetopa Park: ash beds along Los Creek between County roads 17-FF and 17-GG, ca 3.4 air mi SSE of Cochetopa Dome.	38.1711	-106.682
Campanula parryi parryi	RM		749363			305313	USA	Colorado	Saguache	Southern Gunnison Basin: Cochetopa Hills: Gunnison National Forest: northeast end of Razor Creek Park, ca 1.8 air mi NW of West Baldy; ca 3 air mi SSW of Needle Creek Reservoir.	38.3175	-106.573
Campanula parryi parryi	RM		749362			305352	USA	Colorado	Hinsdale	Southern Gunnison Basin: San Juan Mountains: La Garita Wilderness: heading S on west side of Mineral Creek from northern boundary of Wilderness for ca 1.5 mi, ca 1.2-2.2 air mi S-SSW of Dry Lake; ca 14 air mi E of Lake City.	38.0512	-107.056
Campanula parryi parryi	RM		749361			305752	USA	Colorado	Gunnison	Southern Gunnison Basin: San Juan Mountains: ca 0.5-1 air mi E of Colo Hwy 149, ca 0.3 air mi SE of confluence of Trout Creek and Lake Fork Gunnison River; ca 5.1 air mi SSW of Gateview.	38.2223	-107.253
Campanula parryi parryi	RM		749341			306211	USA	Colorado	Gunnison	Southern Gunnison Basin: Colo Hwy 149 along lower portion of Dutch Gulch, ca 1.3 air mi ESE of Gateview; ca 2.5 air mi WNW of Cap Mountain.	38.2807	-107.197
Campanula parryi parryi	RM		749342			306295	USA	Colorado	Gunnison	Southern Gunnison Basin: County Road 31, ca 1.4 air mi ESE of Big Springs, ca 3 air mi NNE of Ninemile Hill; ca 4 air mi SSE of Blaine Rock.	38.3974	-107.046
Campanula parryi parryi	RM		749343			306319	USA	Colorado	Saguache	Southern Gunnison Basin: San Juan Mountains: Gunnison National Forest: La Garita Wilderness: W along Stewart Creek Trail from Forest Road 794 for ca 1 mi, ca 3.3-4.4 air mi ESE-E of Stewart Peak.	38.0223	-106.855
Campanula parryi parryi	RM		767518			332891	USA	Colorado	Larimer	Roosevelt National Forest: Medicine Bow Mountains: intersection of Forest Road 200 and Stuck Creek and along creek, ca 56 air mi NW of Fort Collins.	40.9138	-106.094
Campanula parryi parryi	RM		767517			333185	USA	Colorado	Larimer	Roosevelt National Forest: Front Range: along South Fork Cache la Poudre River on County Road 63E, where Fish Creek joins the river, ca 21 air mi W of Fort Collins.	40.6046	-105.527
Campanula parryi parryi	RM		767516			333455	USA	Colorado	Larimer	Roosevelt National Forest: Front Range: Forest Road 137 off Crown Point Road (Forest Road 139) at intersection with South Fork Bennett Creek, ca 24 air mi W of Fort Collins.	40.6606	-105.577
Campanula parryi parryi	RM		767514			333542	USA	Colorado	Larimer	Roosevelt National Forest: Front Range: Pole Hill Road (Forest Road 122) from U.S. Hwy 36 to Estes Park, ca 16 air mi W of Loveland.	40.3648	-105.427
Campanula parryi parryi	RM		767515			333879	USA	Colorado	Larimer	Roosevelt National Forest: Front Range: Forest Road 219 off Sheep Creek Restoration Study Area on County Road 80C, ca 35 air mi NW of Fort Collins.	40.9374	-105.638
Campanula parryi parryi	RM		767513			334159	USA	Colorado	Larimer	Roosevelt National Forest: Front Range: North Lone Pine Trail off Deadman Road (County Road 162), summit of Middle Bald Mountain, ca 34 air mi NW of Fort Collins.	40.7632	-105.696
Campanula parryi parryi	RM					343150	USA	New Mexico	Sandoval	Santa Fe National Forest and Vicinity: Jemez Mountains: Alamo Canyon and spring, 2 air mi E of Rabbit Mountain. From NM Hwy 287-Mesa Road, at canyon crossing, 1.1 air mi SE down canyon. Then exiting N and returning across Sawyer Mesa via Mesa Road.	35.8267	-106.435
Campanula parryi parryi	RM					343371	USA	New Mexico	Sandoval	Santa Fe National Forest and Vicinity: Jemez Mountains: Paso del Norte Road, 2.5 air mi S of Rabbit Mountain. S for 0.3 air mi in drainage near Valles Grande Pumice Mine, and	35.7945	-106.47
Campanula parryi parryi	RM					343544	USA	New Mexico	Sandoval	Santa Fe National Forest and Vicinity: Jemez Mountains: NM Hwy 126 in Telephone Canyon, 12.5 air mi ESE of Cuba. SW for 0.6 air mi on NM Hwy 126 to seep.	35.9485	-106.754
Campanula parryi parryi	RM					343856	USA	New Mexico	San Miguel	Santa Fe National Forest and Vicinity: Sangre de Cristo Mountains: Pecos Wilderness Area, Holy Ghost Creek, 3 air mi NW of Terrero. From parking before campground on NM Hwy 122	35.7678	-105.698
Campanula parryi parryi	RM					348003	USA	New Mexico	Sandoval	Santa Fe National Forest and Vicinity: Jemez Mountains: NM Hwy 126, 1.2 road mi from Forest Road 20, Telephone Canyon.	35.955	-106.742
Campanula parryi parryi	RM					350012	USA	New Mexico	San Miguel	Santa Fe National Forest and Vicinity: Sangre de Cristo Mountains: El Porvenir Canyon on Trail 247, 5 air mi W of San Ignacio, near Hollinger Canyon junction.	35.761	-105.45
Campanula parryi parryi	RM					350609	USA	New Mexico	Rio Arriba	Santa Fe National Forest and Vicinity: Jemez Mountains: Coyote Creek at Forest Road 317/Forest Road 316 junction, 7 air mi S of Coyote.	36.072	-106.628
Campanula parryi parryi	RM		5200			357718	USA	Wyoming	Albany	Cummins.	41.1528	-106.025
Campanula parryi parryi	RM		7676			357922	USA	Wyoming	Albany	Crow Creek.	41.1822	-105.316
Campanula parryi parryi	RM		77831			358103	USA	Wyoming	Albany	Rock River.	41.7203	-106.01
Campanula parryi parryi	RM		158091			360147	USA	Wyoming	Albany	Centennial.	41.3258	-106.137
Campanula parryi parryi	RM		29442			360148	USA	Wyoming	Albany	Centennial.	41.3258	-106.137
Campanula parryi parryi	RM		302842			378566	USA	Wyoming	Albany	Sherman and Buford.	41.1104	-105.335
Campanula parryi parryi	RM		711448			39329	USA	New Mexico	Sandoval	Valles Caldera National Preserve: Jemez Mountains: ca 1 air mi SW of La Jara Creek.	35.8491	-106.53
Campanula parryi parryi	RM		530746			394361	USA	Wyoming	Carbon	Sierra Madre: Cunningham Park; ca 17 air mi SE of Encampment.	41.0386	-106.558
Campanula parryi parryi	RM		711447			39518	USA	New Mexico	Sandoval	Valles Caldera National Preserve: Jemez Mountains: southwest half of Rincon de los Soldados from extreme southeast spur of Cerro del Medio to the NE.	35.8773	-106.444
Campanula parryi parryi	RM		311442			397074	USA	Wyoming	Albany	Centennial.	41.2971	-106.137
Campanula parryi parryi	RM		79549			397255	USA	Wyoming	Carbon	Saratoga.	41.4603	-106.813
Campanula parryi parryi	RM		711446			39825	USA	New Mexico	Sandoval	Valles Caldera National Preserve: Jemez Mountains: Redondo Creek Canyon, 1 road mi upstream from Union Oil Buildings.	35.8833	-106.583
Campanula parryi parryi	RM		711445			39850	USA	New Mexico	Sandoval	Valles Caldera National Preserve: Jemez Mountains: Redondo Creek Canyon, 1 road mi upstream from Union Oil Buildings.	35.8833	-106.583
Campanula parryi parryi	RM		601276			399453	USA	Wyoming	Albany	Laramie Range: south branch of North Fork Crow Creek; ca 3 mi upstream of Upper North Crow Reservoir, on W side of Wyo Hwy 210; ca 3 air mi W of Laramie County.	41.211	-105.335
Campanula parryi parryi	RM		703260			401847	USA	Wyoming	Albany	Laramie Range: valley on Middle Crow Creek, 1-1.5 mi W of Twin Mountain; 1.5 mi E of I-80; ca 10.5 mi SE of Laramie.	41.1818	-105.393
Campanula parryi parryi	RM		711444			40314	USA	New Mexico	Sandoval	Valles Caldera National Preserve: Jemez Mountains: East Fork Jenez River from Baca Ranch entry road and downstream to start of canyon.	35.8433	-106.491
Campanula parryi parryi	RM		711443			40564	USA	New Mexico	Sandoval	Valles Caldera National Preserve: Jemez Mountains: San Antonio Hot Springs, hillside above, vicinity of buildings, and 0.5 air mi down San Antonio Creek.	35.9718	-106.561
Campanula parryi parryi	RM		735572			41256	USA	New Mexico	Sandoval	Valles Caldera National Preserve: Jemez Mountains: base of South Mountain just N of where East Fork Jemez River exits Ranch. Adjacent to T18N R4E S3.	35.8275	-106.51
Campanula parryi parryi	RM		735571			41405	USA	New Mexico	Sandoval	Valles Caldera National Preserve: Jemez Mountains: northside of Cerro San Luis at base.	35.9535	-106.551
Campanula parryi parryi	RM		762175			416512	USA	Colorado	Routt	North-central Colorado: Park Range: along Horse Creek to Rock Creek and the ridge to the north, ca 1.5-2 air mi E of Long Park, ca 15.5-16 air mi SE of Yampa.	40.0391	-106.648
Campanula parryi parryi*	RM		779069				USA	New Mexico	Los Alamos		35.6753	-106.331
Campanula parryi parryi	RM		769070			41993	USA	New Mexico	Sandoval	Valles Caldera National Preserve: Jemez Mountains: just W of the north end of Valle Grande, ca 0.5 mi SW of Cerro Pinyon, ca 11 air mi W of Los Alamos.	35.8869	-106.5
Campanula parryi parryi	RM		769069			42328	USA	New Mexico	Sandoval	Valles Caldera National Preserve: Jemez Mountains: from the west boundary E, above and S of San Antonio Creek, ca 1.7 air mi N of San Antonio Mountain, ca 18-18.5 air mi WNW of Los Alamos.	35.9576	-106.622
Campanula parryi parryi	RM		769067			43185	USA	New Mexico	Sandoval	Valles Caldera National Preserve: Jemez Mountains: Valle Toledo: crossing of Pipeline Road and San Antonio Creek to 0.4 air mi to NE then S to 0.3 air mi upstream.	35.9593	-106.485
Campanula parryi parryi	RM		769068			43545	USA	New Mexico	Sandoval	Valles Caldera National Preserve: Jemez Mountains: Rito de los Indios, 2.3 air mi NNE of Pipeline Road.	35.9977	-106.472
Campanula parryi parryi	RM		770678			43936	USA	New Mexico	Sandoval	Valles Caldera National Preserve: Jemez Mountains: along Redondo Creek at the west base of Redondo Peak near the Union Oil Building, ca 15 air mi W of Los Alamos.	35.8744	-106.59
Campanula parryi parryi	RM					44173	USA	New Mexico	Sandoval	Valles Caldera National Preserve: Rito de los Indios Canyon, ca 2 1/2 mi up canyon along Road I above junction with Pipeline Road F and vicinity of old cabin on tributary stream.	35.9924	-106.473
Campanula parryi parryi	RM		407954			476704	USA	Colorado	Custer	San Isabel National Forest: Ophir Creek.	38.0346	-105.165
Campanula parryi parryi	RM		532433			477448	USA	Colorado	Las Animas	Bar NI Ranch: Duling Park: Culebra Range: 3.5 mi WNW of Stonewall Gap and CO Hwy 12.	37.1681	105.105
Campanula parryi parryi	RM		268340			478778	USA	Colorado	Jackson(Grand?)	Arapaho National Forest: Denver Creek Campground: Hwy 125.	40.2547	106.079
Campanula parryi parryi	RM					47908	USA	Wyoming	Albany	Laramie Range: just S of Beaver Mountain between Stove Draw and Grouse Creek, ca 6.8 air mi W of Laramie Peak; ca 35.5 air mi S of Douglas.	42.2674	-105.566
Campanula parryi parryi	RM		158093			479557	USA	Colorado	Montrose	Region of the Gunnison Watershed: Cimarron.	38.4425	107.557
Campanula parryi parryi	RM		32906			479558	USA	Colorado	Montrose	Cimarron.	38.4425	107.557
Campanula parryi parryi	RM		158092			479959	USA	Colorado	Archuleta	Pagosa Springs	37.2631	107.012
Campanula parryi parryi	RM		123111			481881	USA	Colorado	Grand	Willow (Creek) Pass.	40.3494	106.073
Campanula parryi parryi	RM		78376			482198	USA	Colorado	Costilla	San Acacio: Culibra Creek.	37.2139	105.564
Campanula parryi parryi	RM		407961			484038	USA	Colorado	Park	Pike National Forest.	38.9767	-105.359
Campanula parryi parryi	RM		61252			485313	USA	Colorado	Grand	Near Hot Sulphur Springs.	40.073	106.103
Campanula parryi parryi	RM		47633			486041	USA	Colorado	Clear Creek	Empire.	39.7614	105.684
Campanula parryi parryi	RM		158090			489209	USA	Colorado	Larimer	Moraine Park.	40.3936	105.494
Campanula parryi parryi	RM		230867			491135	USA	Colorado	Larimer	Estes Park.	40.3936	105.495
Campanula parryi parryi	RM		407968			491427	USA	Colorado	Grand	Arapaho National Forest: East Fork Troublesome Creek above Cow Camp 1/2 mi.	40.2583	106.179
Campanula parryi parryi	RM		92909			492020	USA	Colorado	Gunnison	Pitkin.	38.6092	106.516
Campanula parryi parryi	RM		407933			494225	USA	Colorado	Teller	Pike National Forest: Manitou Park.	39.0944	105.096
Campanula parryi parryi	RM		1924			495956	USA	Colorado	Clear Creek	Idaho Springs: Little Bear Creek.	39.7275	105.517
Campanula parryi parryi	RM		407960			497084	USA	Colorado	Park	Pike National Forest: Geneva Park.	39.5273	-105.728
Campanula parryi parryi	RM		407962			497114	USA	Colorado	Park	Leadville National Forest: High Creek.	39.1514	-105.895
Campanula parryi parryi	RM		407958			497403	USA	Colorado	Saguache	Rio Grande National Forest: La Garita Creek.	37.8856	105.888
Campanula parryi parryi	RM		407965			497727	USA	Colorado	Saguache	Gunnison National Forest: East Beaver Creek.	38.317	-106.882
Campanula parryi parryi	RM		407963			500809	USA	Colorado	Eagle	Holy Cross National Forest: Lime Park.	39.4097	106.655
Campanula parryi parryi	RM		568581			500821	USA	Colorado	Boulder	Along CO Hwy 72; N edge of Nederland.	39.9645	-105.511
Campanula parryi parryi	RM		568481			500848	USA	Colorado	Larimer	Along CO Hwy 7; 0.5 mi from Boulder-Larimer County line.	40.2672	-105.531
Campanula parryi parryi	RM		568549			500872	USA	Colorado	Larimer	Along Forest Road 123; ca 5 mi from Estes Park.	40.3396	-105.418
Campanula parryi parryi	RM		407957			501565	USA	Colorado	Boulder	Roosevelt National Forest: 3 mi NW of Rollinsville; Beaver Creek.	39.9358	105.473
Campanula parryi parryi	RM		57681			502250	USA	Colorado	Larimer	Estes Park.	40.3936	105.495
Campanula parryi parryi	RM		48505			502332	USA	Colorado	Larimer	Estes Park.	40.3936	105.495
Campanula parryi parryi	RM					52740	USA	Wyoming	Albany	Laramie Range: ca 15 air mi SE of Laramie.	41.0961	-105.469
Campanula parryi parryi	RM		298117			569519	USA	Wyoming	Laramie	Laramie Mountains: 1.8 mi E of Remount or Albany County Road 231, along Duck Creek, N of northeast peak of Twin Mountains.	41.0533	-105.261
Campanula parryi parryi	RM					77755	USA	Colorado	Costilla	Wet Mountains, Wet Mountain Valley, Sangre de Cristo Range, and Vicinity: San Luis Valley: Forbes Trinchera Ranch: ca 2 mi E of Fort Garland on U.S. Hwy 160.	37.4292	-105.394
Campanula parryi parryi	RM					77855	USA	Colorado	Saguache	Wet Mountains, Wet Mountain Valley, Sangre de Cristo Range, and Vicinity: Cochetopa Hills: Rio Grande National Forest: mouth of Elkhorn Gulch and ca 1 mi up, ca 1 mi S of Bonanza.	38.2793	-106.13
Campanula parryi parryi	RM					82060	USA	Colorado	Custer	Wet Mountains, Wet Mountain Valley, Sangre de Cristo Range, and Vicinity: Wet Mountain Valley: ca 7 air mi S of Silver Cliff on County Road 119.	38.0351	-105.438
Campanula parryi parryi	UNM-Herb		101408			1773090	USA	New Mexico	Sandoval	Valles Caldera National Preserve: redondo Creek Canyon, 1 road mile upstream from Union Oil Buildings.	35.8833	-106.583
Campanula parryi parryi	UNM-Herb		108796			1773091	USA	New Mexico	Sandoval	Santa Fe National Forest and Vicinity: Jemez Mountains: NM HIghway 126 in Telephone Canyon, 12.5 air miles ESE of Cuba. Southwest for 0.6 air mile on NM Highway 126 to seep, northeast 1.3 air mile to Moon Spring, and returning to NM Highway 126 via NM Highway 117.	35.9485	-106.754
Campanula parryi parryi	UNM-Herb		117028			1773092	USA	New Mexico	Taos	Vermejo Park Ranch; at Costilla Lodge in Costilla Creek valley.	36.9303	-105.27
Campanula parryi parryi	UNM-Herb		101410			1773088	USA	New Mexico	Sandoval	Valles Caldera National Preserve: East fork Jemez River from Baca Ranch entry road and downstream to start of canyon.	35.8433	-106.491
Campanula parryi parryi	UNM-Herb		101409			1773089	USA	New Mexico	Sandoval	valles Caldera National Preserve: Redondo Creek Canyon, 1 road mile upstream from Union Oil Buildings.	35.8833	-106.583
Campanula parryi parryi	UNM-Herb		96894			1773065	USA	New Mexico	San Juan	Navajo Nation. Top of Chuska Mountains. East side of Toadalena Lake.	36.2362	108.942
Campanula parryi parryi	UNM-Herb		9043			1773068	USA	New Mexico	(Rio Arriba)	Cumbres Pass.	36.9031	106.579
Campanula parryi parryi	UNM-Herb		15256			1773070	USA	New Mexico	(Rio Arriba)	North of Chama.	36.9329	106.552
Campanula parryi parryi	UNM-Herb		29553			1773072	USA	New Mexico	Taos	Fort Burgwin, 11 miles south of Taos on NM Highway 3.	36.2754	105.575
Campanula parryi parryi	UNM-Herb		47683			1773079	USA	New Mexico	Sandoval	Baca Ranch Headquarters, Redondo Peak.	35.872	106.561
Campanula parryi parryi	UNM-Herb		47682			1773080	USA	New Mexico	Sandoval	Baca Ranch Headquarters, Redondo Peak.	35.872	106.561
Campanula parryi parryi	UNM-Herb		47053			1773081	USA	New Mexico	Sandoval	Baca Ranch Headquarters, Redondo Peak.	35.872	106.561
Campanula parryi parryi	UNM-Herb		11179			1773083	USA	New Mexico	(Rio Arriba)	North of Chama.	36.9329	106.552
Campanula parryi parryi	UNM-Herb		81238			1773062	USA	New Mexico	Los Alamos	Water Canyon.	35.8863	-106.298
Campanula parryi parryi	UNM-Herb		91591			1773063	USA	New Mexico	Taos	Sangre de Cristo Mountains, Latir Peak, 5 1/2 miles east, 5 milesnorth of Questa.	36.7522	-105.554
Campanula parryi parryi	UNM-Herb		91558			1773064	USA	New Mexico	Taos	Sangre de Cristo Mountains, Latir Peak, 5 1/2 miles east, 5 miles north of Questa.	36.7522	-105.554
Campanula parryi parryi	UNM-Herb		101438			1773066	USA	New Mexico	Rio Arriba	North side of pond 140 m east of right angle curve in access road to Canjilon Creek Campground, 0.6 mi from junction with FR 559.	36.5327	-106.314
Campanula parryi parryi	UNM-Herb		51995			1773067	USA	New Mexico	Cibola	Zuni Mountains, Ojo Redondo Spring.	35.1583	-108.11
Campanula parryi parryi	UNM-Herb		69553			1773071	USA	New Mexico	San Miguel	Near Pecos River, one mile north of Tererro.	35.7564	-105.673
Campanula parryi parryi	UNM-Herb		51989			1773073	USA	New Mexico	Cibola	Zuni Mountains, Ojo Redondo Spring.	35.1583	-108.11
Campanula parryi parryi	UNM-Herb		52003			1773074	USA	New Mexico	Cibola	Zuni Mountains, Ojo Redondo Spring.	35.1583	-108.11
Campanula parryi parryi	UNM-Herb		52002			1773075	USA	New Mexico	Cibola	Zuni Mountains, Ojo Redondo Spring.	35.1583	-108.11
Campanula parryi parryi	UNM-Herb		76608			1773076	USA	New Mexico	Rio Arriba	Carson National Forest.	36.8939	-106.209
Campanula parryi parryi	UNM-Herb		75140			1773077	USA	New Mexico	San Miguel	Pecos River, one mile north of Terraro.	35.7564	-105.673
Campanula parryi parryi	UNM-Herb		27667			1773061	USA	New Mexico	Sandoval	Jemez Mountains, 9 miles east of intersection of St. Rt. 126 on St. Rt. 4	35.7898	106.275
Campanula parryi parryi	USU-UTC Specimen Database					217951	USA	Utah	Garfield		38.06	-111.64
Campanula parryi parryi	UVSC					3327	USA	Utah	Garfield County	Box-Death Hollow Wilderness area, up Pine Creek; Lower Box.	37.8794	-111.632
Campanula parryi parryi	UVSC					2401	USA	Utah	Garfield County	Pine Hills, ca. 2 3/4 miles west on Hwy 12, from Bryce Canyon, intersection. just N of East Fork Sevier River Road Take dirt road towards the hills. only on the white outcrop of front facing slopes.	37.7039	-112.192
Campanula parryi parryi	UVSC					5352	USA	Utah	Garfield County	Pleasant Creek trail head.	38.0958	-111.34
Campanula parryi parryi	UVSC					7176	USA	Utah	Garfield County	Hwy 12, S of Boulder,first incline, sandstone cliff area W of Hwy	37.8833	-111.433
Campanula parryi parryi	UVSC					6588	USA	New Mexico	Rio Arriba County	San Pedro Mts, San Pedro Park.	36.0978	-106.842
Campanula parryi parryi	UVSC					7065	USA	Utah	Kane County	East fork of the Sevier River, at Arizona willow exclosure.	33.4619	-112.203
Campanula parryi parryi	UVSC					11894	USA	Utah	Garfield County	Dixie National Forest, Escalante Mountains, FR 173, at Hay Lakes.	38.0261	-111.787
Campanula parryi parryi	UVSC					11894	USA	Utah	Garfield County	Dixie National Forest, Escalante Mountains, FR 173, at Hay Lakes.	38.0261	-111.787
Campanula parryi parryi	WS		98969				USA	CO (Wyoming?)	Albany Co.	middle crow creek, Laramie Hills, Albany Co.	41.1763	105.322
Campanula parryi parryi	WS		74975				USA	CO	El Paso Co.	Pikes Peak Rd., El Paso Co.	38.9	105.01
Campanula parryi parryi	WS		98968				USA	CO		Pikes Peak Rd., El Paso Co.	38.9	105.01
Campanula parryi parryi	WS		73658				USA	CO		Pikes Peak Rd., El Paso Co.	38.9	105.01
Campanula parryi parryi	WS		36561				USA	CO	Lake Co.	Twin Lakes, Lake Co.	39.0826	-106.381
Campanula parryi parryi	WS		101902				USA	CO		Ute Crk. Near Ft. Garland (San Luis Valley)	37.41	105.45
Campanula parryi parryi	WS		70133				USA	CO	Grande Co.	Willow Crk. Pass, Grand Co.	40.3505	106.092
Campanula parryi parryi	WS		130525				USA	Utah	Beaver Co.	Puffer Lk. Rd. via Big John Flts. Rd., Beaver Co.	38.3	112.4
Campanula parryi parryi	WS		296837				USA	Arizona		Lockett Meadow, ENE side Mt. Humphrey	35.3603	111.621
Campanula parryi parryi	WS		322385				USA	Wyoming		Carbon Co., Hwy. 130, 29 mi. W. of Centennial, 0.5 mi. W. N. Brush Crk. At 1 mi. W. of Medicine Bow N.F. Boundrey	41.3558	106.566
Campanula parryi parryi	WWB		1918				USA	New Mexico	Taos Co.	14 mi. N.W. of Mora	35.99	105.32
Campanula parryi parryi	ARIZ					10866	USA	Arizona	Coconino County	Grand Canyon Nat Park, North Rim; Kanabownits meadow	36.2455	-112.26
Campanula parryi parryi	ARIZ					10862	USA	Arizona	Coconino County	Grand Canyon Nat Park, North Rim; road in Kanabownits Canyon bottom	36.2455	-112.26
Campanula parryi parryi	ARIZ					10867	USA	Arizona	Graham County	Heliograph Tower, Graham Mountains	32.6501	-109.849
Campanula parryi parryi	ARIZ					10860	USA	Arizona	Coconino County	Crystal Creek, Grand Canyon Nat Park, North Rim	36.1355	-112.244
Campanula piperi	Olympic National Park Survey						USA	WA		Olympus	47.7998	123.707
Campanula piperi	Olympic National Park Survey						USA	WA		Mt. Barnes	47.7837	123.576
Campanula piperi	Olympic National Park Survey						USA	WA			47.6436	-123.26
Campanula piperi	Olympic National Park Survey						USA	WA		Dana	47.7912	-123.485
Campanula piperi	Olympic National Park Survey						USA	WA		Steele	47.6394	-123.338
Campanula piperi	Olympic National Park Survey						USA	WA		Burnt Mt.	48.0034	-123.392
Campanula piperi	Olympic National Park Survey						USA	WA		Lk. Lillian	47.912	-123.44
Campanula piperi	Olympic National Park Survey						USA	WA		Rdg. S. of Obstruction	47.9161	-123.378
Campanula piperi	Olympic National Park Survey						USA	WA		Buckhorn	47.8298	123.131
Campanula piperi	Olympic National Park Survey						USA	WA		Buckhorn	47.8298	123.131
Campanula piperi	Olympic National Park Survey						USA	WA		Buckhorn	47.8298	123.131
Campanula piperi	Olympic National Park Survey						USA	WA		Marmott Pass	47.8153	123.131
Campanula piperi	Olympic National Park Survey						USA	WA		Jupiter	47.6988	123.024
Campanula piperi	Olympic National Park Survey						USA	WA		Jupiter	47.6988	123.067
Campanula piperi	Olympic National Park Survey						USA	WA		Townsend	47.8589	123.067
Campanula piperi	Olympic National Park Survey						USA	WA		Silver Lk.	47.8444	123.067
Campanula piperi	Olympic National Park Survey						USA	WA		E. of tarns at Royal	47.8153	123.217
Campanula piperi	Olympic National Park Survey						USA	WA		Waterfalls at Royal	47.8153	123.217
Campanula piperi	Olympic National Park Survey						USA	WA		Deer Ridge	47.9463	123.195
Campanula piperi	Olympic National Park Survey						USA	WA		Mt. Townsend	47.8589	123.067
Campanula piperi	Olympic National Park Survey						USA	WA		W. side Eagle Pt.	47.9317	123.409
Campanula piperi	Olympic National Park Survey						USA	WA		W. side Eagle Pt.	47.9317	123.409
Campanula piperi	Olympic National Park Survey						USA	WA		Obstruction Pk.	47.9172	123.388
Campanula piperi	Olympic National Park Survey						USA	WA		N. ridge of Blue Mt.	47.9618	123.262
Campanula piperi	Olympic National Park Survey						USA	WA		Lk. Angeles trail/Klahane	47.9904	123.455
Campanula piperi	Olympic National Park Survey						USA	WA		Obstruction Pk.	47.9172	123.388
Campanula piperi	Olympic National Park Survey						USA	WA		Pk. B, Tyler	47.9026	123.153
Campanula piperi	Olympic National Park Survey						USA	WA		Tyler	47.9026	123.153
Campanula piperi	Olympic National Park Survey						USA	WA		Maynard	47.9317	123.131
Campanula piperi	Olympic National Park Survey						USA	WA		Maynard	47.9317	123.131
Campanula piperi	Olympic National Park Survey						USA	WA		Marmot	47.8153	123.131
Campanula piperi	Olympic National Park Survey						USA	WA		Marmot	47.8153	123.131
Campanula piperi	Olympic National Park Survey						USA	WA		Constance Lk.	47.757	123.131
Campanula piperi	Uvic		24888				USA	WA		Elk Mountain, Olympic National Park. Rocky talus slope; dry, slope 20-25 deg., exp- S, common. Ele. 6700 ft. Washington.	47.9259	123.378
Campanula piperi	WS		79155			8701	USA	WA	Clallam	Mt. Angeles	47.9954	-123.467
Campanula piperi	WS		164074			8702	USA	WA	Jefferson	Near top of Mt. Ellinor	47.522	-123.26
Campanula piperi	WS		104075			8703	USA	WA	Jefferson	Claywood Mt, head of Dosewallips River, Olympic Mts	47.8006	-123.37
Campanula piperi	WS		79748			8705	USA	WA	Jefferson	Summit of Constance Ridge	47.7524	123.124
Campanula piperi	WS		354957			8707	USA	WA	Jefferson	Olympic Mountains. Hurricane Ridge, 1.6 mi from Visitor's Center along road to Obstruction Point	47.9615	-123.453
Campanula piperi	WS		25415			8708	USA	WA	Clallam	Lake Crescent, on Mt. Storm King	48.0554	-123.741
Campanula piperi	WS		65507			439	USA	WA	Jefferson	Mount Barnes	47.7837	123.576
Campanula piperi	WS		65830			434	USA	WA	Jefferson	Marmot Pass region	47.8181	123.133
Campanula piperi	WS		73921			442	USA	WA	Clallam	Hurricane Ridge	47.9331	123.41
Campanula piperi	WS		123678			437	USA	WA	Mason	Summit of Mt. Steele	47.6393	123.336
Campanula piperi	WS		123679			440	USA	WA	Clallam	Obstruction Point	47.9072	123.366
Campanula piperi	WS		123695			433	USA	WA	Clallam	On Obstruction Point	47.9072	123.366
Campanula piperi	WS		213198			438	USA	WA	Clallam	Mt. Angeles, Olympic Mts	47.9954	123.467
Campanula piperi	WS		322373			436	USA	WA	Clallam	Obstruction Point, Olympic Mts., Olympic National Park	47.9072	123.366
Campanula piperi	WS		322374			435	USA	WA	Clallam	Obstruction Pass Rd. S of Port Angeles	47.9072	123.366
Campanula piperi	WTU		312843			21422	USA	Washington	Jefferson	Buckhorn Mountain, slopes south and west of summit.	47.8267	-123.115
Campanula piperi	WTU		259974			21421	USA	Washington	Clallam	Olympic National Park; Deer Park, 18-19 miles south of intersection of Highway 101 and road to Deer Park (on Blue Mountain).	47.9478	-123.254
Campanula piperi	WTU		214274			147698	USA	Washington	Clallam	Mountain Angeles. Olympic National Park.	48.2667	-124.675
Campanula piperi	WTU		213647			147228	USA	Washington	Clallam	Above Waterhole Camp, Obstruction Point Road. Olympic National Park.	48.2667	-124.675
Campanula piperi	WTU		156690			147226	USA	Washington	Clallam	Mountain Angeles, Olympic Mountains.	47.8722	-123.667
Campanula piperi	WTU		31844			147218	USA	Washington	Clallam	Seven Lakes Basin.	47.9156	-123.771
Campanula piperi	WTU		4129			147231	USA	Washington	Jefferson	Below Marmot Pass.	47.8183	-123.132
Campanula piperi	WTU		25441			147233	USA	Washington	Jefferson	Below Marmot Pass.	47.8183	-123.132
Campanula piperi	WTU		306084			147236	USA	Washington	Jefferson	Hayden Pass. Olympic National Monument.	47.7828	-123.349
Campanula piperi	WTU		306251			147239	USA	Washington	Jefferson	Marmot Pass.	47.8183	-123.132
Campanula piperi	WTU		19526			147691	USA	Washington	Jefferson	Marmot Pass, Olympic Mountains.	47.8183	-123.132
Campanula piperi	WTU		19524			147221	USA	Washington	Clallam	Mount Angeles, Olympic Mountains.	47.8722	-123.667
Campanula piperi	WTU		21443			147224	USA	Washington	Clallam	Hurricane Ridge.	47.9333	-123.408
Campanula piperi	WTU		19526			147687	USA	Washington	Jefferson	Above Lake Constance, Olympic Mountains.	47.8722	-123.667
Campanula piperi	WTU		19532			147694	USA	Washington	Jefferson	Near Marmot Pass, Olympic Mountains.	47.8183	-123.132
Campanula piperi	WTU		19532			147693	USA	Washington	Clallam	Mount Angeles, Olympic Mountains.	47.8722	-123.667
Campanula piperi	WWB		42				USA	WA	Clallam County	Hurricane Ridge	47.9331	-123.41
Campanula piperi	WWB		12961				USA	WA		Oly.N.P. Heather Creek area	47.7859	123.177
Campanula piperi	WWB		16569				USA	WA	Clallam County	Obstruction Pt. Rd. 4 mi from Ldg.	47.9586	123.447
Campanula piperi*	WWB		22724				USA	WA		Mt. Elinor	47.5222	123.26
Campanula piperi*	WWB		22725				USA	WA		Mt. Storm King	48.0555	123.761
Campanula piperi*	WWB		22726				USA	WA		Eagle Pt./Hurricane Ridge	47.9391	123.419
Campanula piperi*	WWB		22727				USA	WA		Blue Mt.	47.9555	123.258
Campanula piperi sovereigniana	Olympic National Park Survey						USA	WA		Rd. Switchbks W. Eagle Pt.	47.9463	123.409
Campanula piperi sovereigniana	WWB		16565				USA	WA	Clallam County	Obstruction Pt. Rd. 4 mi from Ldg.	47.9586	123.447
Campanula rotundifolia*	WWB		22738				USA	WA	Whatcom	Bald Mt.	Not plotted	Not plotted
Campanula scabrella	ID	ID-VP-15358		134989			USA	Idaho	Adams	New Meadows Ranger District, Payette National Forest, Salmon River Mountains, northwest face of east summit of Granite Mountain, Hard Creek drainage.	45.0978	-116.202
Campanula scabrella	ID	ID-VP-15357		101136			USA	Idaho	Lemhi	In Davis Canyon RNA.	42.1	111.5
Campanula scabrella	LEA	LEA-VP-7351					USA	Montana	Ravalli	Chaffin Lake Basin.	45.94	-114.33
Campanula scabrella	MONTU	MONTU-VP-26718		137274			USA	Montana	Powell	Mount Powell, Flint Creek Range; on the northwest side of, 1/2 mile NE of Marten lake.	46.3594	-112.983
Campanula scabrella	MONTU	MONTU-VP-25458		125699			USA	Montana	Granite	Racetrack Peak, Flint Creek Range; Southwest of Peak.	46.3449	-113.066
Campanula scabrella	MONTU	MONTU-VP-45313		114448			USA	Montana	Granite	Altoona Lake, Flint Creek Mountains; Above Lake.	46.3969	-113.094
Campanula scabrella	MONTU	MONTU-VP-49882		114456			USA	Montana	Beaverhead	Waukena Lake, Pioneer Mountains; west of Lake, southwest of Melrose.	45.5597	-112.966
Campanula scabrella	MONTU	MONTU-VP-34431		113546			USA	Montana	Madison	Hollowtop Mountain, Tobacco Root Mountains.	45.6121	-112.009
Campanula scabrella	MONTU	MONTU-VP-12471		84491			USA	Montana	Granite	Racetrack Peak, Flint Creek Range; between Peak and Goat Mountain.	46.3738	-113.045
Campanula scabrella	MONTU	MONTU-VP-56009		84191			USA	Montana	Granite	Goat Flat, Anaconda Mountains.	46.0538	-113.284
Campanula scabrella	MONTU	MONTU-VP-60503		78393			USA	Montana	Granite	Flower Lake, Queener Peak, Anaconda-Pintlar Range; Above Lake.	46.0413	-113.305
Campanula scabrella	MONTU	MONTU-VP-3397		76226			USA	Montana	Ravalli	Rocky Knob.	45.8269	-114.125
Campanula scabrella	MONTU	MONTU-VP-39064		136445			USA	Montana	Granite	Racetrack Cr.- Rock Cr. Divide, Flint Creek Range; 0.7 mi. E of Racetrack Peak, 12 mi. E of Philipsburg.	46.3449	-113.045
Campanula scabrella	MONTU	MONTU-VP-48637		75070			USA	Montana	Deerlodge	Green Mountain, Anaconda-Pintlar Range; SE above Storm Lake.	46.0683	-113.268
Campanula scabrella	MONTU	MONTU-VP-55216		75089			USA	Montana	Granite	Warren Lake, Anaconda-Pintlar Range, Continental Divide; N above Lake, Granite/Deerlodge County.	45.97	113.41
Campanula scabrella	MONTU	MONTU-VP-22625		73056			USA	Montana	Deerlodge	Green Mountain, Anaconda-Pintlar Range.	46.0683	-113.268
Campanula scabrella	MONTU	MONTU-VP-56074		72945			USA	Montana	Deerlodge	Lost Lakes, Goat Peaks, Anaconda-Pintlar Range; above Lakes, E below the Peaks.	45.9602	-113.383
Campanula scabrella	MONTU	MONTU-VP-21150		70437			USA	Montana	Deerlodge	Upper Seymour Lake, Goat Flats, Anaconda-Pintlar Range; above trail to Lake.	46.0366	-113.27
Campanula scabrella	MONTU	MONTU-VP-13171		68623			USA	Montana	Ravalli	Chaffin Lake, Chaffin Lakes Basin, Bitterroot Mountains.	45.9408	-114.338
Campanula scabrella	MONTU	MONTU-VP-15491		68619			USA	Montana	Ravalli	Tamarack Lake, Chaffin Lakes Basin, Bitterroot Mountains.	45.9425	-114.324
Campanula scabrella	MONTU	MONTU-VP-2145		68618			USA	Montana	Ravalli	Boulder Peaks, Bitterroot Mountains; Between Peaks.	45.8469	-114.343
Campanula scabrella	MONTU	MONTU-VP-40826		68604			USA	Montana	Ravalli	Heavenly Twins, Bitterroot Mountains.	46.5141	-114.298
Campanula scabrella	MONTU	MONTU-VP-47886		68601			USA	Montana	Ravalli	Chaffin Peak, Chaffin Lakes Basin, Bitterroot Mountains; East of Peak.	46.3364	-114.024
Campanula scabrella	MONTU	MONTU-VP-52105		68622			USA	Montana	Ravalli	Nelson Lake Trail, Bitterroot Mountains.	45.8319	-114.356
Campanula scabrella	MONTU	MONTU-VP-9758		65880			USA	Montana	Ravalli	East St. Joseph Peak, Bitterroot Mountains.	46.6016	-114.255
Campanula scabrella	MONTU	MONTU-VP-39156		64125			USA	Montana	Ravalli	Ranger Peak, Bitterroot Mountains.	46.5022	-114.399
Campanula scabrella	MONTU	MONTU-VP-41453		64124			USA	Montana	Ravalli	East Bare Peak, Bitterroot Mountains.	45.8475	-114.404
Campanula scabrella	MONTU	MONTU-VP-16987		64245			USA	Montana	Ravalli	East Boulder Peak, Bitterroot Mountains.	45.8469	-114.343
Campanula scabrella	MONTU	MONTU-VP-18946		64127			USA	Montana	Ravalli	West Boulder Peak, Bitterroot Mountains.	45.8469	-114.343
Campanula scabrella	MONTU	MONTU-VP-21780		64126			USA	Montana	Ravalli	Mt. Jerusalem, Bitterroot Mountains.	45.8246	-114.461
Campanula scabrella	MONTU	MONTU-VP-14835		59999			USA	Montana	Ravalli	Sweeney Peak, Bitterroot Mountains.	46.648	-114.221
Campanula scabrella	MONTU	MONTU-VP-23373		59920			USA	Montana	Ravalli	Ward Mountain, Bitterroot Mountains.	46.1691	-114.286
Campanula scabrella	MONTU	MONTU-VP-28769		54510			USA	Montana	Ravalli	Piquett Mountain, Bitterroot Range.	45.7316	-114.192
Campanula scabrella	MONTU	MONTU-VP-58177		54509			USA	Montana	Glacier	Mt. Henry, Lewis Range, Glacier National Park.	48.4533	-113.343
Campanula scabrella	OSC	OSC-VP-148026					USA	Idaho	Idaho	at end of Seven Devils Road, 18 miles west of Riggins; Nez Perce Nat. For.; Seven Devils Mts.	45.34	116.51
Campanula scabrella	OSC	OSC-VP-36249					USA	Idaho	Idaho	at end of Seven Devils Road, 18 miles west of Riggins; Nez Perce Nat. For.; Seven Devils Mts.	45.34	116.51
Campanula scabrella	OSC	OSC-VP-126352					USA	Washington	needs research	Mt. Adams.	46.2	121.4
Campanula scabrella	OSC	OSC-VP-57782					USA	Washington	Yakima	Cispus Pass.	46.482	121.433
Campanula scabrella	RM	RM-VP-216218					USA	Idaho	Valley	Payette National Forest and Vicinity: Salmon River Mountains area: Buckhorn Mountain, ca 10 air miles southeast of McCall.	44.8684	-115.892
Campanula scabrella*	RM		408150				USA	California	Siskiyou	Near S. China Mt.	41.3597	122.582
Campanula scabrella	SRP	SRP-VP-49540	Flora of the World	39627			USA	California	Siskiyou	Siskiyou-Trinity Co. line: ca 2 mi NW of Mt Eddy Peak SW of Weed.	41.3276	-122.499
Campanula scabrella	U of Mont.		54510				USA	Montana			45.7311	114.189
Campanula scabrella	U of Mont.		84491				USA	Montana	Granite Co.	Flint Crk.	46 22'25"	113 02"37"
Campanula scabrella	U of Mont.		75070				USA	Montana			46 03'47"	113 15'12"
Campanula scabrella	U of Mont.		72945				USA	Montana			45 57'32"	113 22'44"
Campanula scabrella	U of Mont.		32431				USA	WA		3 Brothers	47.4307	120.76
Campanula scabrella	U of Mont.		115210				USA	Montana	Beaverhead Co.	Pioneer Ridge	45 27'24"	113 02'56"
Campanula scabrella	U of Mont.		114456				USA	Montana			45 33'14"	112 57'58"
Campanula scabrella	U of Mont.		114448				USA	Montana			46 23'32"	113 05'39"
Campanula scabrella	U of Mont.		113546				USA	Montana			45 36'44"	112 00'29"
Campanula scabrella	U of Mont.		7626				USA	Montana			45 49'37"	114 07'28"
Campanula scabrella	U of Mont.		84191				USA	Montana			46 02'44"	113 16'52"
Campanula scabrella	U of Mont.		68619				USA	Montana			45 57'06"	114 20'13"
Campanula scabrella	U of Mont.		68601				USA	Montana		E. Chaffin Pk.	45 57'06"	114 20'13"
Campanula scabrella	U of Mont.		68623				USA	Montana			45 56'54"	114 20'45"
Campanula scabrella	U of Mont.		68622				USA	Montana			45 49'24"	114 21'32"
Campanula scabrella	U of Mont.		68618				USA	Montana			45 50'44"	114 20'30"
Campanula scabrella	U of Mont.		65880				USA	Montana			46 36'06"	114 15'14"
Campanula scabrella	U of Mont.		64245				USA	Montana		E. Boulder Pk.	45 50'44"	114 20'30"
Campanula scabrella	U of Mont.		59920				USA	Montana			46 10'09"	114 17'05"
Campanula scabrella	U of Mont.		78393				USA	Montana			46 01'31"	113 18'01"
Campanula scabrella	U of Mont.		64124				USA	Montana			45 50'51"	114 24'16"
Campanula scabrella	U of Mont.		64126				USA	Montana			45 49'28"	114 27'40"
Campanula scabrella	U of Mont.		64125				USA	Montana			46 30'08"	114 23'55"
Campanula scabrella	U of Mont.		64127				USA	Montana		W. Boulder Pk.	45 50'44"	114 20'30"
Campanula scabrella	U of Mont.		59999				USA	Montana			46 38'53"	114 13'14"
Campanula scabrella	U of Mont.		75089				USA	Montana			45 59'20"	113 25'07"
Campanula scabrella	U of Mont.		70437				USA	Montana			46 02'09"	113 16'10"
Campanula scabrella	UBC	UBC-VP-16736		V26090			USA	California		Trinity county, on west side of Mount Eddy, along Pacific Crest Trail.	41.3	122.5
Campanula scabrella	USFS	RM-VP-842970		407973			USA	Montana	Missoula	Bitterroot National Forest: Bitterroot Mountains: Carlton-Mormon Creek divide adjacent to summit 8252, 7.7 mi SW of Lolo.	46.6	114.2
Campanula scabrella	USFS	RM-VP-842971		408135			USA	Montana	Beaverhead	Beaverhead National Forest.	45.42	113.706
Campanula scabrella	USFS	RM-VP-842972		408220			USA	Montana		Beaverhead National Forest: Pioneer Mountains: Comet Mountain.	45.459	113.043
Campanula scabrella	WS		174483				USA	Montana	Deerlodge Co.	Deerlodge Co., Storm Lk.	46.0744	113.268
Campanula scabrella	WS	WS-VP-12775		230232			USA	Idaho	Idaho	N.W. side of Buffalo Hump, ca 10 miles S.W. of Orogrande.	45.6206	-115.7
Campanula scabrella	WS	WS-VP-9035		212802			USA	Idaho	Idaho	Cliffs at end of Seven Devils Road, 18 miles west of Riggins. Nez Perce Nat. For, Seven Devils Mts.	45.34	116.51
Campanula scabrella	WS	WS-VP-12774		152722			USA	Washington	Chelan	Mission Peak, Wenatchee Mts.	47.2853	-120.44
Campanula scabrella	WS	WS-VP-9036		152725			USA	Washington	Yakima	Mt. Aix, Snoqualmie Nat. Forest.	46.794	121.256
Campanula scabrella	WS	WS-VP-9034		221227			USA	Washington		Mount Adams.	46.2143	-121.498
Campanula scabrella	WS	WS-VP-9055		93544			USA	Washington	Chelan	Three Brothers.	47.4308	-120.759
Campanula scabrella	WS	WS-VP-11802		108138			USA	Idaho	Idaho	Rock slide on He Devil, Seven Devils Mts.	45.3239	-116.548
Campanula scabrella	WS	WS-VP-9053		136811			USA	Washington	Yakima	Mount Adams.	46.2	-121.43
Campanula scabrella	WS	WS-VP-9054		136851			USA	Washington	Yakima	Mount Adams.	46.2	-121.43
Campanula scabrella	WS	WS-VP-9037		136850			USA	Washington	Yakima	Wodan's Vale, Mount Adams.	46.1636	-121.429
Campanula scabrella	WS	WS-VP-9044		136821			USA	Washington	Yakima	Wodan's Vale, Mount Adams.	46.1636	-121.429
Campanula scabrella	WS	WS-VP-9051		136820			USA	Washington	Yakima	Wodan's Vale, Mount Adams.	46.1636	-121.429
Campanula scabrella	WS	WS-VP-9045		136819			USA	Washington	Yakima	Wodan's Vale, Mount Adams.	46.1636	-121.429
Campanula scabrella	WS	WS-VP-9046		136823			USA	Washington	Yakima	Wodan's Vale, Mount Adams.	46.1636	-121.429
Campanula scabrella	WS	WS-VP-9047		136822			USA	Washington	Yakima	Wodan's Vale, Mount Adams.	46.1636	-121.429
Campanula scabrella	WS	WS-VP-9049		136816			USA	Washington	Yakima	Donner's Vale, Mount Adams.	46.2143	-121.498
Campanula scabrella	WS	WS-VP-9050		136817			USA	Washington	Yakima	Wodan's Vale, Mount Adams.	46.1636	-121.429
Campanula scabrella	WS	WS-VP-9039		136815			USA	Washington	Yakima	Wodan's Canyon, Mount Adams.	46.16	-118.05
Campanula scabrella	WS	WS-VP-9052		136814			USA	Washington	Yakima	Mount Adams.	46.2	-121.43
Campanula scabrella	WS	WS-VP-9038		136854			USA	Washington		Mt. Paddo (Adams)	46.2143	-121.498
Campanula scabrella	WS	WS-VP-9040		136813			USA	Washington	Yakima	Mount Adams.	46.2	-121.43
Campanula scabrella	WS		221227	8608			USA	WA		Mount Adams	46.2026	-121.491
Campanula scabrella	WS		152725	8610			USA	WA	Yakima	Mt. Aix,Snoqualmie Nat. Forest	46.7948	-121.256
Campanula scabrella	WS		136850	8611			USA	WA	Yakima	Wodan's Vale, Mount Adams	46.2026	-121.491
Campanula scabrella	WS		136854	8612			USA	WA		Mt. Paddo (Adams)	46.2026	-121.491
Campanula scabrella	WS		136815	8613			USA	WA	Yakima	Wodan's Canyon, Mount Adams	46.2026	-121.491
Campanula scabrella	WS		136813	8614			USA	WA	Yakima	Mount Adams	46.2026	-121.491
Campanula scabrella	WS		136812	8615			USA	WA	Yakima	Mount Adams	46.2026	-121.491
Campanula scabrella	WS		136853	8616			USA	WA	Yakima	Mount Adams, "B. Noerdlichen Kebel"	46.2026	-121.491
Campanula scabrella	WS		136855	8617			USA	WA		Mount Adams	46.2026	-121.491
Campanula scabrella	WS		136821	8618			USA	WA	Yakima	Wodan's Vale, Mount Adams	46.2026	-121.491
Campanula scabrella	WS		136819	8619			USA	WA	Yakima	Wodan's Vale, Mount Adams	46.2026	-121.491
Campanula scabrella	WS		136823	8620			USA	WA	Yakima	Wodan's Vale, Mount Adams	46.2026	-121.491
Campanula scabrella	WS		136822	8621			USA	WA	Yakima	Wodan's Vale, Mount Adams	46.2026	-121.491
Campanula scabrella	WS		136818	8622			USA	WA	Yakima	Wodan's Vale, Mount Adams	46.2026	-121.491
Campanula scabrella	WS		136816	8623			USA	WA	Yakima	Donner's Vale, Mount Adams	46.2026	-121.491
Campanula scabrella	WS		136817	8624			USA	WA	Yakima	Wodan's Vale, Mount Adams	46.2026	-121.491
Campanula scabrella	WS		136820	8625			USA	WA	Yakima	Wodan's Vale, Mount Adams	46.2026	-121.491
Campanula scabrella	WS		136814	8626			USA	WA	Yakima	Mount Adams	46.2026	-121.491
Campanula scabrella	WS		136811	8627			USA	WA	Yakima	Mount Adams	46.2026	-121.491
Campanula scabrella	WS		136851	8628			USA	WA	Yakima	Mount Adams	46.2026	-121.491
Campanula scabrella	WS		93544	8629			USA	WA	Chelan	Three Brothers	47.4307	-120.76
Campanula scabrella	WTU	WTU-VP-147176		266481			USA	Montana	Deer Lodge	Below summit of west Goat Peak. Anaconda-Pintlar Range.	45.96	113.39
Campanula scabrella	WTU	WTU-VP-21441		273005			USA	Washington	Chelan	Summit of Three Brothers eastern summit.	47.4389	-120.742
Campanula scabrella	WTU	WTU-VP-147194		266657			USA	Washington	Snohomish	Glacier Peak area, ca. [circa] 2 miles north-northeast of White Pass, near southwest side of Whitechuck Glacier.	48.1114	-121.113
Campanula scabrella	WTU	WTU-VP-147167		262749			USA	Montana	Ravalli	Sweeney Peak.	46.647	-114.221
Campanula scabrella	WTU	WTU-VP-147197		262731			USA	Montana	Ravalli	Sweeney Peak.	46.647	-114.221
Campanula scabrella	WTU	WTU-VP-150031		262774			USA	Montana	Ravalli	On the Summit of Ward Mountain.	46.169	-114.285
Campanula scabrella	WTU	WTU-VP-147184		237531			USA	Montana	Ravalli	St. Mary Peak; 7 miles west of Stevensville.	46.511	114.244
Campanula scabrella	WTU	WTU-VP-150020		219000			USA	Washington	Chelan	Alpine slopes and summit of Three Brothers Peak, just west of abandoned lookout.	47.4389	-120.742
Campanula scabrella	WTU	WTU-VP-150016		322861			USA	Washington		Wenatchee National Forest.	47.73	120.89
Campanula scabrella	WTU	WTU-VP-150022		232828			USA	Washington	Yakima	Woodan's Vale, Mount Adams, North Slope.	46.2026	-121.491
Campanula scabrella	WTU	WTU-VP-21442		263632			USA	Washington	Yakima	Wodan's Vale, Mt. Adams.	46.2026	-121.491
Campanula scabrella	WTU		266657			147194	USA	Washington	Snohomish	Glacier Peak area, ca. [circa] 2 miles north-northeast of White Pass, near southwest side of Whitechuck Glacier.	48.1114	-121.113
Campanula scabrella*	WWB		22728					Montana		Altoona Lakes/Flint Creek Range	46.4008	113.1
Campanula scabrella*	WWB		22730					Idaho		Windy Saddle/Hell's Canyon	45.3503	116.519
Campanula scabrella*	WWB		22729					Washington		3 Brothers Ridge/Wenatcee Mts.	47.4292	120.761
Campanula scabrella			CAS662386			4219	USA	California	Modoc	Near Patterson Lake.	41.3822	-120.219
Campanula scabrella			CAS662397			4219	USA	California	Modoc	Near Patterson Lake.	41.3822	-120.219
Campanula scabrella			CAS846189			5639	USA	California	Modoc	Top of pass on Summit Trail, ca. 0.5 km SE of Patterson Lake, E side of Warner Mts.	41.3791	-120.209
Campanula scabrella			CHSC179				USA	California	Siskiyou	Mt. Eddy timberline	41.32	-122.48
Campanula scabrella			JEPS16325			10415	USA	California	Siskiyou	summit of Mount Eddy	41.32	-122.477
Campanula scabrella			JEPS57192			1681	USA	California	Trinity	above Deadfall Lakes (se ridge of Mt Eddy) - Mt. Eddy	41.3163	-122.486
Campanula scabrella			JEPS79373			5146	USA	California	Shasta	about 100 meters e Ski Heil Peak summit (ne of Emerald Lake) - Lassen Volcanic National Park, Ski Heil Peak	40.473	-121.521
Campanula scabrella			JEPS79374			5146	USA	California	Shasta	n of Emerald Lake (about 100 mi e of summit of Ski Heil Peak) - Lassen Volcanic National Park, Ski Heil Peak	40.473	-121.521
Campanula scabrella			JEPS79440			93	USA	California	Shasta	n of Emerald Lake (Ski Heil Peak) - Lassen Volcanic National Park	40.4681	-121.518
Campanula scabrella			POM59315			3844	USA	California	Siskiyou	North Western; Klamath Ranges region Mount Eddy; elev. 9000 ft	41.32	-122.48
Campanula scabrella			RSA479506			5146	USA	California	Shasta	Cascade Ranges; Cascade Range region About 100 m east of summit of Ski Heil Peak, north of Emerald Lake, Lassen National Park; elv. 8700 ft	40.47	-121.52
Campanula scabrella			UC1540116			4897	USA	California	Shasta	vicinity of Magee Peak (near snowbanks below point 8446) - Lassen National Forest, Thousand Lakes Wilderness	40.6903	-121.618
Campanula scabrella			UC195255			329	USA	California	Siskiyou	Mt Eddy	41.32	-122.477
Campanula scabrella			UC890573			2010	USA	California	Siskiyou	Mount Eddy	41.32	-122.477
Campanula scabrella			RSA407606			4897	USA	California	Shasta	Lassen National Forest: Thousand Lakes Wilderness, Vicinity of Megee Peak. Near snowbanks below point 8446.	40.6893	121.621
Campanula scabrella			UC1473430			7403	USA	California	Siskiyou	close to town of Callahan (near China Mountain, China Mt. quadrangle) - China Mt. quadrangle	41.3096	122.801
Campanula scabrella			UCD66987			1743	USA	California	Siskiyou	Siskiyou Co.: Klamath National Forest, Rainbow Mountain	41.4735	121.956
Campanula scabrella			UCD77450			1743	USA	California	Siskiyou	Siskiyou Co.: Klamath National Forest, Rainbow Mountain, T42N R1W sw 1/4 of ne 1/4 Section 22	41.4735	121.956
Campanula scouleri	393633		5888-a			291479	USA	Washington	Cowlitz County	Southwest slope of Mt. St. Helens, Coldspring Creek, about 0.3 mi south of Blue Lake.	46.1707	-122.261
Campanula scouleri	OSC		ORE105624B			3069	USA	Oregon	Lane	road to Yaquina Bay.	43.9167	-122.833
Campanula scouleri	OSC		ORE110495			8189	USA	Oregon	Lane	quarry site 1 km. SW of Hobart Butte, 23 km. SSW of Cottage Grove.	43.6039	-123.114
Campanula scouleri	OSC		ORE111390			8781	USA	Oregon	Multnomah	Portland.	45.5236	-122.675
Campanula scouleri	OSC		ORE111476			8867	USA	Oregon	Jackson	Mount McLoughlin (formely Mt. Pitt) Trail.	42.445	-122.314
Campanula scouleri	OSC		ORE114930			13816	USA	Oregon	Lane	Alma.	43.8911	-123.474
Campanula scouleri	OSC		ORE117476B			16381	USA	Oregon	Lane	Bohemia Mt.	43.5744	-122.656
Campanula scouleri	OSC		ORE120321			18614	USA	Oregon	Hood River	Odell.	45.6272	-121.542
Campanula scouleri	OSC		ORE37774			273859	USA	Oregon	Lane	Willamette National Forest; Rebel Burn Trail about 1/2 mile northwest of junction with Rebel Rock Trail.	43.9883	-122.131
Campanula scouleri	OSC		ORE38370			274450	USA	Oregon	Klamath	Crescent Lake, just east of the town of Crescent Lake.	43.4994	-121.983
Campanula scouleri	OSC		ORE38371			274451	USA	Oregon	Lane	South Fork McKenzie River.	43.9635	-122.145
Campanula scouleri	OSC		ORE65298			287671	USA	Oregon	Lane	Water Board Park off U.S. Highway 126; 25 miles east of Eugene.	44.1388	-122.607
Campanula scouleri	OSC		ORE66577			288554	USA	Oregon	Josephine	Cheney Creek (Borough's place); (near Wilderville).	42.3825	-123.466
Campanula scouleri	OSC		ORE68207			289478	USA	Oregon	Douglas	Umpqua National Forest, Bear Creek Road No. 2735.	43.2503	-122.667
Campanula scouleri	OSC		ORE86175			297195	USA	Oregon	Clackamas	Mazama Lodge, Mt. Hood.	45.3017	-121.733
Campanula scouleri	OSC		ORE86176			297196	USA	Oregon	Lane	Swift Cr. trail.	43.5394	-122.254
Campanula scouleri	OSC		ORE86177			297197	USA	Oregon	Multnomah	above Crown Point, Columbia River Gorge.	45.5396	-122.244
Campanula scouleri	OSC		ORE86178			297198	USA	Oregon	Lane	Bohemia Mt.	43.5744	-122.656
Campanula scouleri	OSC		ORE86181			297201	USA	Oregon	Multnomah	woods, about Portland.	45.5236	-122.675
Campanula scouleri	OSC		ORE86185			297203	USA	Oregon	Linn	woods and brush land opposite Cascadia Ranger Station, South Santiam River.	44.3908	-122.509
Campanula scouleri	OSC		ORE86188			297206	USA	Oregon	Lane	woods of Spencer Butte.	43.9836	-123.097
Campanula scouleri	OSC		ORE86189			297207	USA	Oregon	Lane	Big Fall Creek.	43.9653	-122.593
Campanula scouleri	OSC		ORE86189B			297208	USA	Oregon	Lane	Big Fall Creek.	43.9653	-122.593
Campanula scouleri	OSC		ORE86190			297210	USA	Oregon	Lane	Knowles Cr.	44.0346	-123.841
Campanula scouleri	OSC		ORE86191			297211	USA	Oregon	Jackson	slopes of Siskiyou Mts.	42.1533	-122.746
Campanula scouleri	OSC		ORE86192			297212	USA	Oregon	Lane	Gold Hill.	44.204	-122.355
Campanula scouleri	OSC		ORE86193			297213	USA	Oregon	Lane	Veneta.	44.0336	-123.32
Campanula scouleri	OSC		ORE86194			297214	USA	Oregon	Lane	Horsepasture Mt.	44.1209	-122.091
Campanula scouleri	OSC		ORE86195			297215	USA	Oregon	Linn	Carpenter Mt.	44.2762	-122.138
Campanula scouleri	OSC		ORE86196			297216	USA	Oregon	Lane	Bill Hayes Cr.	44.1363	-123.462
Campanula scouleri	OSC		ORE86197			297217	USA	Oregon	Klamath	Cherry Creek Canyon.	42.5915	-122.152
Campanula scouleri	OSC		ORE86197B			297218	USA	Oregon	Klamath	Mt. Pitt Trail.	42.4184	-122.25
Campanula scouleri	OSC		ORE86198			297219	USA	Oregon	Lane	above Lowell, Willamette River.	43.9429	-122.829
Campanula scouleri	OSC		ORE86201			297222	USA	Oregon	Multnomah	Cornell Road, near Portland.	45.5304	-122.738
Campanula scouleri	OSC		ORE86202			297223	USA	Oregon	Douglas	Umpqua-Rogue River divide near head of Elk Cr.	42.8974	-122.601
Campanula scouleri	OSC		ORE86203			297224	USA	Oregon	Josephine	near Eight Dollar Mt. near Selma.	42.2581	-123.661
Campanula scouleri	OSC		ORE86204			297225	USA	Oregon	Multnomah	Portland.	45.5236	-122.675
Campanula scouleri	OSC		ORE86205			297226	USA	Oregon	Linn	Hunt's Cove, Mt. Jefferson Area.	44.6289	-121.819
Campanula scouleri	OSC		ORE86207			297228	USA	Oregon	Unknown	none.	43.9331	-120.554
Campanula scouleri	OSC		ORE86212			297230	USA	Oregon	Multnomah	hillsides around Portland.	45.5236	-122.675
Campanula scouleri	OSC		ORE86215			297233	USA	Oregon	Lane	Blue River Trail, at Blue River.	44.168	-122.324
Campanula scouleri	OSC		ORE86217			297234	USA	Oregon	Lane	Blue River.	44.19	-122.335
Campanula scouleri	OSC		ORE86415			297319	USA	Oregon	Lane	Cascade Forest; Swift Cr. trail.	43.5394	-122.254
Campanula scouleri	OSC		ORE98559			302810	USA	Oregon	Linn	Willamette National Forest, Lost Prairie Campground, about 32 miles west of Sisters along U.S. Hwy. 20.	44.411	-122.059
Campanula scouleri	OSC		OSC10033			303479	USA	Oregon	Linn	Crabtree.	44.6353	-122.897
Campanula scouleri	OSC		OSC10034			303490	USA	Oregon	Multnomah	woods, Portland.	45.5236	-122.675
Campanula scouleri	OSC		OSC105845			305762	USA	Oregon	Jefferson	Abbot Butte Spring.	44.5596	-121.726
Campanula scouleri	OSC		OSC111197			307195	USA	Oregon	Deschutes or Jefferson	Black Butte; NW of Sisters.	44.3981	-121.635
Campanula scouleri	OSC		OSC112834			307972	USA	Oregon	Douglas	Willamette Meridian.	43.2197	-122.844
Campanula scouleri	OSC		OSC113794			308319	USA	Oregon	Clackamas	along Camp Creek, at Toll Road No 28, E of Rhododendron, Mt. Hood National Forest.	45.2503	-121.75
Campanula scouleri	OSC		OSC117536			309134	USA	Oregon	Jefferson	study stand P-D-32.	44.4145	-121.706
Campanula scouleri	OSC		OSC119476			309749	USA	Oregon	Curry	Wimer Road, just W of Josephine Co. line.	42.016	-123.848
Campanula scouleri	OSC		OSC120005			309953	USA	Oregon	Multnomah	Larch Mt.	45.5256	-122.095
Campanula scouleri	OSC		OSC123894			310502	USA	Oregon	Lane	Willamette Forest; Top of Watershed 1 clearcut, H.J. Andrews Experimental Forest (Veg. plot 6-21).	44.2015	-122.236
Campanula scouleri	OSC		OSC12696			311972	USA	Oregon	Benton	Philomath.	44.5403	-123.366
Campanula scouleri	OSC		OSC136537			313227	USA	Oregon	Lane	Cascade Range, Oregon Highway 242, 4 miles east of junction with U.S. Highway 126 (McKenzie River highway).	44.1613	-122.01
Campanula scouleri	OSC		OSC140833			314303	USA	Oregon	Clatsop	Saddle Mountain State Park; along the trail from the campground to summit; collected near the campground.	45.9597	-123.68
Campanula scouleri	OSC		OSC143625			315220	USA	Oregon	Linn	Willamette National Forest; roadside near Carpenter Mt. HJA Exp. For.	44.2762	-122.138
Campanula scouleri	OSC		OSC144647			315694	USA	Oregon	Washington	Standard Grade Rd. just n. of Larch Mtn. and 1.5 mi. s.w. of junct. with Storey Burn Rd.	45.6579	-123.433
Campanula scouleri	OSC		OSC145435			316164	USA	Oregon	Tillamook	Tillamook Burn area, n. of Wilson R. hwy., exactly 3 mi. s.e. of Blue Lk.	45.6552	-123.494
Campanula scouleri	OSC		OSC146526			316581	USA	Oregon	Douglas	Steamboat Creek Falls. Camp, 7 mi. n.e. of Steamboat on Steamboat Creek Rd.	43.3715	-122.633
Campanula scouleri	OSC		OSC150522			317723	USA	Oregon	Linn	H. J. Andrews Experimental Forest; crest of ridge between Frissell Point and Carpenter Mountain.	44.2618	-122.138
Campanula scouleri	OSC		OSC150858			317935	USA	Oregon	Linn	Willamette National Forest, Lost Prairie Campground, about 32 miles west of Sisters along U.S. Hwy. 20.	44.411	-122.059
Campanula scouleri	OSC		OSC152886			319069	USA	Oregon	Benton	Siuslaw Nat'l Forest, 3 miles below Prairie Peak lookout by road, in large clear cut area.	44.2805	-123.604
Campanula scouleri	OSC		OSC159226			322011	USA	Oregon	Linn	Tombstone Prairie, S. side of U.S. Rt. 20 (Santiam Hwy.), Willamette National Forest.	44.3959	-122.138
Campanula scouleri	OSC		OSC168758			326088	USA	Oregon	Yamhill	Coast Range at Walker Flat, about 11.5 airline miles west of Carlton.	45.3099	-123.412
Campanula scouleri	OSC		OSC170991			327160	USA	Oregon	Curry	Siskiyou Mountains; next to Indigo Prairie.	42.5306	-123.945
Campanula scouleri	OSC		OSC174781			328940	USA	Oregon	Benton	at Rock Creek where it crosses Hwy. 34, 0.3 miles NW of Greasy Creek Road.	44.5001	-123.442
Campanula scouleri	OSC		OSC182999			331594	USA	Oregon	Klamath	Klamath* Co: Lake of the Woods.	42.3789	-122.211
Campanula scouleri	OSC		OSC185195			332674	USA	Oregon	Coos	Golden and Silver Falls State Park, 10 mi. NE of Allegany at end of Co. 48.	43.4822	-123.929
Campanula scouleri	OSC		OSC186367			333504	USA	Oregon	Douglas	trail on north side of North Fork, Umpqua River.	43.2928	-122.567
Campanula scouleri	OSC		OSC193093			336192	USA	Oregon	Lane	along trail north of Alder Springs Campground.	44.1807	-121.913
Campanula scouleri	OSC		OSC19487			337522	USA	Oregon	Jackson	Woodruff Meadows.	42.8857	-122.501
Campanula scouleri	OSC		OSC196725			338342	USA	Oregon	Clatsop	Saddle Mountain State Park about 3/4 miles up from trail head.	45.9597	-123.68
Campanula scouleri	OSC		OSC200662			340061	USA	Oregon	Clackamas	Mud Creek, Mt Hood National Forest.	45.2401	-121.759
Campanula scouleri	OSC		OSC200893			340191	USA	Oregon	Linn	along N. Santiam R.	44.7547	-122.303
Campanula scouleri	OSC		OSC215472			343629	USA	Oregon	Josephine	Siskiyou National Forest; ecoregion 78d; Cave junction, turn right on to Rockdale Road, left on to Happycamp Road.	42.0895	-123.635
Campanula scouleri	OSC		OSC21560			343675	USA	Oregon	Tillamook	roadside near Tillamook.	45.4564	-123.843
Campanula scouleri	OSC		OSC22775			344329	USA	Oregon	Linn or Marion	Santiam National Forest.	44.5346	-122.183
Campanula scouleri	OSC		OSC24873			345352	USA	Oregon	Clackamas	Mt. Hood National Forest; Still creek.	45.2677	-121.81
Campanula scouleri	OSC		OSC29449			346693	USA	Oregon	Benton	Marys Peak.	44.5044	-123.55
Campanula scouleri	OSC		OSC30674			347326	USA	Oregon	Benton	Sulphur Spring.	44.6438	-123.315
Campanula scouleri	OSC		OSC31352			347922	USA	Oregon	Lane	Cedar Swamp, Cascade Forest.	44.0336	-121.946
Campanula scouleri	OSC		OSC33606			348979	USA	Oregon	Lane	Burnt Top Mountain.	44.0411	-121.873
Campanula scouleri	OSC		OSC33607			348980	USA	Oregon	Linn	Marion Lake.	44.5567	-121.861
Campanula scouleri	OSC		OSC33797			349038	USA	Oregon	Hood River	Mt. Hood National Forest; Loop Road.	45.3268	-121.589
Campanula scouleri	OSC		OSC33798			349039	USA	Oregon	Jackson	Prospect; Crater National Forest.	42.7511	-122.488
Campanula scouleri	OSC		OSC34140			349151	USA	Oregon	Hood River	Odell.	45.6272	-121.542
Campanula scouleri	OSC		OSC35946			350124	USA	Oregon	Jackson	Union Creek.	42.9016	-122.324
Campanula scouleri	OSC		OSC38211			351253	USA	Oregon	Linn	Upper Sodaville above Cascadia.	44.4847	-122.871
Campanula scouleri	OSC		OSC38645			351572	USA	Oregon	Linn	Peterson Butte.	44.5103	-122.968
Campanula scouleri	OSC		OSC39544			352111	USA	Oregon	Hood River	Cascade Locks.	45.67	-121.889
Campanula scouleri	OSC		OSC40043			352437	USA	Oregon	Klamath	Jack Creek.	43.1683	-121.822
Campanula scouleri	OSC		OSC54735			355819	USA	Oregon	Coos	Iron Mountain; growing along Middle Elk Road at the Coquille-Rogue River Divide.	42.7094	-124.12
Campanula scouleri	OSC		OSC67267			359775	USA	Oregon	Benton	Mary's Peak.	44.5044	-123.55
Campanula scouleri	OSC		OSC67915			359944	USA	Oregon	Josephine	Miller Lake Trail.	42.0689	-123.299
Campanula scouleri	OSC		OSC69038			360467	USA	Oregon	Benton	Mary's Peak.	44.5044	-123.55
Campanula scouleri	OSC		OSC70161			360879	USA	Oregon	Linn	Monument Peak.	44.695	-122.32
Campanula scouleri	OSC		OSC79741			364606	USA	Oregon	Benton	Kings Valley.	44.7069	-123.433
Campanula scouleri	OSC		OSC89306			368968	USA	Oregon	Benton	Bellfountain Road, 4 mi. S.W. of Corvallis.	44.415	-123.349
Campanula scouleri	OSC		OSC92052			370341	USA	Oregon	Clackamas	29 miles SE of Estacada. Half Pint Study Area, near Oak Grove Ranger Station on Oak Grove Fork of the Clackamas River.	45.0892	-122.021
Campanula scouleri	OSC		WILLU13739			377165	USA	Oregon	Jefferson	banks of Suttle L.	44.4192	-121.749
Campanula scouleri	OSC		WILLU14054			377506	USA	Oregon	Clackamas	Clackamas Lake.	45.0964	-121.742
Campanula scouleri	OSC		WILLU1819			381939	USA	Oregon	Marion	Detroit.	44.7342	-122.149
Campanula scouleri	OSC		WILLU19277			383079	USA	Oregon	Jefferson	about Harvey L.	44.7525	-121.767
Campanula scouleri	OSC		WILLU2002			383880	USA	Oregon	Multnomah	mountain above Bridal Veil.	45.5553	-122.176
Campanula scouleri	OSC		WILLU3409			394775	USA	Oregon	Jackson	canyon of Ashland Creek.	42.1681	-122.714
Campanula scouleri	OSC		WILLU3412			394779	USA	Oregon	Jackson	canyon of Ashland Cr.	42.1681	-122.714
Campanula scouleri	OSC		WILLU3819			395220	USA	Oregon	Curry	Harbor.	42.0533	-124.266
Campanula scouleri	OSC		WILLU9099			400171	USA	Oregon	Marion	Salem.	44.9431	-123.034
Campanula scouleri	OSC		WILLU9182			400253	USA	Oregon	Curry	The Heads, Post Orford.	42.74	-124.509
Campanula scouleri	UBC		V7058				Canada	British Columbia		cowichan lake	48° N	123° W
Campanula scouleri	UBC		V7076				Canada	British Columbia		cowichan lake, Vancouver Island	48° N	123° W
Campanula scouleri	UBC		V7053				Canada	British Columbia		saturna Island	48° N	123° W
Campanula scouleri	UBC		V193690				Canada	British Columbia		Mayne Island, 1.4 km east of Village Bay, along road from Village Bay to Mayne	48 51 N	123 18 W
Campanula scouleri	UBC		V7068				Canada	British Columbia		Pender Island	48° N	123° W
Campanula scouleri	UBC		V7064				Canada	British Columbia		esquimalt	48° 26' N	123° 26' W
Campanula scouleri	UBC		V7073				Canada	British Columbia		esquimalt	48° 26' N	123° 26' W
Campanula scouleri	UBC		V40943				Canada	British Columbia		Vancouver Island, Mountain Hooker, Nanaimo	49° 05’ N	124° 12’ W
Campanula scouleri	UBC		V7057				Canada	British Columbia		Vancouver Island, Port Alberni, Sproat Lake road	49° 16' 00" N	124° 00’ 00" W
Campanula scouleri	UBC		V7065				Canada	British Columbia		Victoria	48° N	123° W
Campanula scouleri	UBC		V7066				Canada	British Columbia		Victoria	48° N	123° W
Campanula scouleri	UBC		V80182				Canada	British Columbia		Vancouver Island, Nanaimo River Valley	49° N	123° W
Campanula scouleri	UBC		V7056				Canada	British Columbia		Victoria	48° N	123° W
Campanula scouleri	UBC		V213581				Canada	British Columbia		Vancouver Island, Port Alberni, viewpoint at railroad	49° 14’ 30” N	124° 48’ 00” W
Campanula scouleri	UBC		V197675				Canada	British Columbia		west central Vancouver Island	49° 17' N	125 07' W
Campanula scouleri	UBC		V74806				Canada	British Columbia		Vancouver Island, Nanaimo River Valley, western end of valley	49° 05’ N	124° 21 W
Campanula scouleri	UBC		V157861				Canada	British Columbia		denman Island	49° 33 N	124° 44 W
Campanula scouleri	UBC		V184223				Canada	British Columbia		Mountain mesachie, cowichan District, Vancouver Island	48° N	123° W
Campanula scouleri	UBC		V95718				Canada	British Columbia		Vancouver Island, Nanaimo, Departure Bay	49° 12’ N	123° 58' W
Campanula scouleri	UBC		V108257				Canada	British Columbia		Vancouver Island, Comox, Quinsam Lake	49° N	125° W
Campanula scouleri	UBC		V83289				Canada	British Columbia		Mountain arrowsmith	49° N	124° W
Campanula scouleri	UBC		V73387				Canada	British Columbia		Mountain arrowsmith	49° N	124° W
Campanula scouleri	UBC		V765990				Canada	British Columbia		Capital Regional District, Gulf Islands, Saltspring Island, Beaver Point	48° 46' N	123° 22' W
Campanula scouleri	Uvic		4179							Deer Park, Olympics. Gravelly roadside with Penstemon, Salix, Trientalis. Exp.- partial, slope- 45-60 deg., flowers white-pale blue. Ele.- 2000 ft. Washington.	47.9473	123.257
Campanula scouleri	WS		355426			3293	USA	WA	Clallam	Olympic Mountains, Elwha River Range, along trail from Elwha River to Hurricane Hill	48.0167	123.583
Campanula scouleri	WS		25426			3294	USA	WA	King	Seattle	47.6062	122.332
Campanula scouleri	WS		25422			3295	USA	WA	King	Seattle	47.6062	122.332
Campanula scouleri	WS		152724			3297	USA	WA	Lewis	By Chambers Lake, Goat Rocks Primative Area	46.4624	121.529
Campanula scouleri	WS		65433			3299	USA	WA	King	Lake Sawyer	47.3288	122.025
Campanula scouleri	WS		132563			8631	USA	OR	Lane	Veneta	44.0342	123.315
Campanula scouleri	WS		193142			8632	USA	OR	Josephine	Sucker Cr., Grayback Area, Siskiyou Mts	42.1053	123.474
Campanula scouleri	WS		193141			8633	USA	OR	Josephine	Lake Cr., Grayback Area, Siskiyou Mts	42.1053	123.375
Campanula scouleri	WS		43224			8634	USA	OR	Hood River	Elk Meadows, Mt. Hood	45.344	121.617
Campanula scouleri	WS		96085			8635	USA	OR	Jackson	Ragsdale Butte Lookout, ca. 12 mi. nothwest of Trail	42.7848	122.784
Campanula scouleri	WS		219698			8636	USA	OR	Klamath	Castle Creek Canyon, Crater Lake National Park	42.8964	122.16
Campanula scouleri	WS		322362			8637	USA	OR	Tillamook	Siuslaw N.F. Hebo Lake	45.2248	123.795
Campanula scouleri	WS		79156			8638	USA	WA	Clallam	Mt. Angeles	47.9954	123.467
Campanula scouleri	WS		92486			8639	USA	WA	Pierce	Elhi Hill, vicinity of Sumner	47.148	122.129
Campanula scouleri	WS		46258			8640	USA	WA	Pierce	Steilacoom Lake	47.16	122.536
Campanula scouleri	WS		85789			8641	USA	WA	Thurston	Olympia	47.0379	122.901
Campanula scouleri	WS		98960			8643	USA	WA	Thurston	About five miles west of Olympia	47.0142	122.973
Campanula scouleri	WS		40851			8644	USA	WA	Pierce	Camp Lewis	47.0617	122.583
Campanula scouleri	WS		65024			8646	USA	WA	San Juan	Cattle Point	48.4504	122.963
Campanula scouleri	WS		65072			8647	USA	WA	San Juan	Above beach, across bay E. of Station, Friday Harbor	48.5454	123.016
Campanula scouleri	WS		335761			8648	USA	WA	Whatcom	Chuckanut Mt. Road, E. of Larrabee State park	48.6532	122.45
Campanula scouleri	WS		292815			8650	USA	WA	Skamania	Mt. St. Helens, Spirit Lake	46.2505	122.12
Campanula scouleri	WS		322372			8651	USA	WA	Whatcom	Lost Lake area on S. slope Fragrance Mtn	48.6532	122.472
Campanula scouleri	WS		322371			8652	USA	WA	Whatcom	Lost Lake	48.6532	122.45
Campanula scouleri	WS		322370			8653	USA	WA	Whatcom	Chuckanut Mt. road	48.6817	122.472
Campanula scouleri	WS		322369			8654	USA	WA	Skagit	Mt. Erie 4 miles south of Anacortes	48.4537	122.625
Campanula scouleri	WS		322368			8655	USA	WA	Skagit	Oyster Creek, Chuckanut Drive	48.6143	122.441
Campanula scouleri	WS		322367			8656	USA	WA	Skagit	Chuckanut Mt. Lost Lake Rd., Fidalgo Island	48.6675	122.472
Campanula scouleri	WS		322366			8657	USA	WA	Skagit	1/2 mi. up Mtn Erie Rd on side road, Fidalgo Island	48.459	122.622
Campanula scouleri	WS		322363			8660	USA	WA	Clallam	Mills Lake, Olympic Mountains	47.9918	123.603
Campanula scouleri	WS		136761			8663	USA	WA	Whatcom	Samish Lake	48.6702	122.4
Campanula scouleri	WS		136766			8670	USA	WA	Skamania	On Mt. Prindle near Prindle	45.5946	122.149
Campanula scouleri	WS		43077			8671	USA	WA	Skamania	On Mt. Prindle near Prindle	45.5946	122.149
Campanula scouleri	WS		193140			8674	USA	OR	Josephine	Cave Cr., Grayback Area, Siskiyou Mts	42.1219	123.456
Campanula scouleri	WS		193138			8675	USA	OR	Josephine	Grayback Cr., Siskiyou Mts	42.1398	123.457
Campanula scouleri	WS		193139			8676	USA	OR	Josephine	Caves Rd., Grayback Cr., Siskiyou Mts	42.1219	123.456
Campanula scouleri	WS		198663			8677	USA	OR		Big Tree Trail, Oregon Caves National Monument	42.0957	123.406
Campanula scouleri	WS		136857			8678	USA	OR	Clackamas	Milwaukie	45.4462	122.639
Campanula scouleri	WS		218301			8680	USA	OR	Deschutes	Near Blcak Butte, Santiam Highway 8 miles northwest of Sisters, Cascade Range	44.3779	121.643
Campanula scouleri	WS		136856			8681	USA	OR	Clackamas	Milwaukie	45.4462	122.639
Campanula scouleri	WS		25421			8683	USA	WA	Gray's Harbor	Near Montesano	46.9812	123.603
Campanula scouleri	WS		25425			8685	USA	WA	Kitsap	Orchard Point	47.5648	122.532
Campanula scouleri	WS		224955			8687	USA	WA	Kittitas	Jungle Creek Forest Camp, Little Naches River	47.0363	121.167
Campanula scouleri	WS		25393			8689	USA	WA	Cowlitz	Kalama	46.0085	122.845
Campanula scouleri	WS		128542			8690	USA	WA	Clallam	Sol Duc Hot Springs	47.9701	123.862
Campanula scouleri	WS		25420			8691	USA	WA	Clallam	Port Crescent	48.162	123.733
Campanula scouleri	WS		104089			8694	USA	WA	Cowlitz	Kalama	46.0085	122.845
Campanula scouleri	WS		359215			8695	USA	WA	Ferry	Okanogan Valley: road to Bodie Mountain	48.8274	118.831
Campanula scouleri	WS		359164			8696	USA	WA	Ferry	Coville National Forest: National Forest Road 136. Bangs Mountain Overlook	48.5552	118.212
Campanula scouleri	WS		358453			8697	USA	WA	Skamania	Mt. Hamilton	45.651	122.005
Campanula scouleri	WS		29841			8698	USA	WA	Mason	Dewatto	47.4523	123.072
Campanula scouleri	WS		128543			8699	USA	WA	Mason	North of Hoodsport	47.4059	123.139
Campanula scouleri	WTU		372745			176746	USA	Washington	King	Talus slopes above and on the west side of Findley Lake, along the western edge of the talus.	47.3201	-121.587
Campanula scouleri	WTU					1460	USA	Washington	Klickitat	Gifford Pinchot National Forest: Buck Creek Trailhead #1.	45.7965	-121.539
Campanula scouleri	WTU		351297			28918	USA	Washington	King	Cascade Mountains of Western Washington: Rattlesnake Ridge.	47.4361	-121.779
Campanula scouleri	WTU		345584			150238	USA	Oregon	Josephine	Along Forest Service Road 4105; 2.8 miles from junction with Forest Service Road 4103. Siskiyou National Forest.	42.3153	-123.716
Campanula scouleri	WTU		334423			150141	USA	Washington	Skamania	Toutle Ridge NW of summit cone. Cowlitz/Skamania counties.	45.6175	-122.041
Campanula scouleri	WTU		318583			21455	USA	Washington	Whatcom	Bellingham ca. 5 miles SSE. Cedar Lake.	48.6778	-122.441
Campanula scouleri	WTU		271246			21454	USA	Washington	Skamania	Near Flattop Mountain, on N78, 25 miles west of Glenwood.	46.0283	-121.613
Campanula scouleri	WTU		135241			21445	USA	Washington	Island	Chase's Lake.	48.0438	-122.562
Campanula scouleri	WTU		332346			21443	USA	Washington	Clallam	Olympic National Park. Hurricane Ridge.	47.9333	-123.408
Campanula scouleri	WTU		22293			21450	USA	Washington	Lewis	Chambers Lake, Goat Rocks Primitive Area.	46.4667	-121.533
Campanula scouleri	WTU		94853			21446	USA	Washington	Jefferson	Trail along the Quinalt River between the Enchanted Valley and 3 miles south of O'Neil Creek Shelter.	47.6675	-123.394
Campanula scouleri	WTU		32204			150036	USA	Washington	Clallam	Crystal Creek.	47.9773	-123.684
Campanula scouleri	WTU		26117			21452	USA	Washington	Pierce	Near mouth of Fish Creek, Mount Rainier.	46.7709	-121.873
Campanula scouleri	WTU		37149			150136	USA	Washington	Pierce	Near mouth of Fish Creek, Mount Rainier.	46.7709	-121.873
Campanula scouleri	WTU		19528			21448	USA	Washington	King	South Seattle.	47.55	-122.305
Campanula scouleri	WTU		44503			21447	USA	Washington	Kitsap	Seabeck.	47.6397	-122.827
Campanula scouleri	WTU		263706			150064	USA	Washington	Skamania	Rock Creek, near Stevenson.	45.6924	-121.891
Campanula scouleri	WTU		232607			150081	USA	Washington	Skamania	Rock Creek, at Stevenson.	45.6924	-121.891
Campanula scouleri	WTU		6219			21451	USA	Washington	Mason	North of Hoodsport.	47.4061	-123.138
Campanula scouleri	WTU		27718			150161	USA	Washington	Mason	North of Hoodsport.	47.4061	-123.138
Campanula scouleri	WTU		263707			150069	USA	Washington	Skamania	In the forest on Mount Prindle near Prindle.	45.5856	-122.155
Campanula scouleri	WTU		232829			150071	USA	Washington	Skamania	Mount Prindle, near Prindle.	45.5856	-122.155
Campanula scouleri	WTU		232830			150067	USA	Washington	Skamania	Cape Horn.	45.5728	-122.194
Campanula scouleri	WTU		267838			150166	USA	Washington	Skamania	Cape Horn.	45.5728	-122.194
Campanula scouleri	WTU		232826			21449	USA	Washington	Klickitat	(Big) White Salmon River.	45.7476	-121.521
Campanula scouleri	WTU		263709			150146	USA	Washington	Klickitat	(Big) White Salmon River.	45.7476	-121.521
Campanula scouleri	WTU		16547			150060	USA	Washington	San Juan	Friday Harbor.	48.5414	-123.022
Campanula scouleri	WTU		94921			150168	USA	Washington	Clallam	Port Crescent.	48.0947	-123.806
Campanula scouleri	WTU		32213			21444	USA	Washington	Cowlitz	Kalama.	46.0086	-122.843
Campanula scouleri	WTU		29913			150124	USA	Washington	Pierce	Tacoma.	47.2531	-122.443
Campanula scouleri	WTU		16548			150164	USA	Washington	Island	Whidbey Island.	48.2928	-122.675
Campanula scouleri	WTU		37141			150090	USA	Washington	Pierce	Tacoma.	47.2531	-122.443
Campanula scouleri	WTU		16554			150058	USA	Washington	King	Seattle.	47.6064	-122.331
Campanula scouleri	WTU		16552			150045	USA	Washington	King	Seattle.	47.6064	-122.331
Campanula scouleri	WTU		16553			150054	USA	Washington	King	Seattle.	47.6064	-122.331
Campanula scouleri*	WWB		22739				USA	Washington		Mt. Storm King	48.0555	123.761
Campanula scouleri			CHSC61303			7078	USA	California	Butte	Under trees in the campground on the west side of the bridge across Fall River, about 6 (air) miles north-east of Feather Falls	39.6553	-121.185
Campanula scouleri			CHSC61304			7110	USA	California	Butte	On the sides of a small stream, south of Fall River, about 1/8 mile south of the campgrounds on the large gravel bar along Fall River, about 6 (air) miles northeast of Feather Falls	39.6483	-121.182
Campanula scouleri			CHSC62539			156	USA	California	Butte	Wet meadow along the Skyway (Humbug Summit Rd) ca 5.5 mi N of Inskip, at the Cornelia Lott Sank Memorial Spring	40.0403	-121.517
Campanula scouleri			CHSC78240			8554	USA	California	Butte	Campground area, on the south side of Fall River, about 100 yards west of the bridge across Fall River, about 3 miles north of Lumpkin Ridge Road, about 5 miles (air) northeast of Feather Falls	39.6519	-121.184
Campanula scouleri			CHSC84979			10638	USA	California	Plumas	Old gold mined flat area, about 1/4 mile south of Forest Road 22N94E, about 1/2 mile south of Forest Road 22N94, on Hartman Bar Ridge, about 1 mile (air) southwest of Franklin Hill, about 4 1/2 miles (air) northwest of Tamarack Flat, about 9 miles (air) northwest of La Porte	39.7533	-121.132
Campanula scouleri			JEPS104409			10638	USA	California	Plumas	Old gold mined flat area, ca 1/4 mi south of Forest Rd 22N94E, ca 1/2 mi south of Forest Rd 22N94, on Hartman Bar Ridge, ca 1 mi (air) sw of Franklin Hill, ca 4 1/2 mi (air) nw of Tamarack Flat, ca 9 mi (air) nw of La Porte.	39.7503	-121.118
Campanula scouleri			JEPS11851			18526	USA	California	Del Norte	tributary of Dunn Creek (a tributary of East Fork Illinois River) - Siskiyou Mountains	41.9976	-123.624
Campanula scouleri			JEPS11894			4778	USA	California	Del Norte	along Takilma to Happy Camp road (1.5 mi s of California-Oregon boundary) - Siskiyou Mountains	41.9907	-123.529
Campanula scouleri			JEPS24477			1209	USA	California	Del Norte	Elk Creek Recreation Area; along U. S. Highway 199, just s of the Oregon border	41.8903	-123.896
Campanula scouleri			JEPS25839			7453	USA	California	Siskiyou	about 13 air mi nw Happy Camp (road along Del Norte-Siskiyou county boundary, ridge top dividing Indian Creek drainage from that of Illinois River--leading to Twin Valley)	41.9472	-123.522
Campanula scouleri			JEPS82114			7453	USA	California	Siskiyou	about 13 airline mi nw Happy Camp (on jeep-road along Del Norte-Siskiyou cty boundary (ridge top) dividing Indian Creek drainage from Illinois River, leading to Twin Vly)	41.9472	-123.522
Campanula scouleri			POM147896			1775	USA	California	Siskiyou	Mt Shasta City, Siskiyou County. alt 3500ft	41.31	-122.31
Campanula scouleri			POM59302			13688	USA	California	Siskiyou	Mt. Shasta. Sisson	41.31	-122.31
Campanula scouleri			POM59313			3911	USA	California	Siskiyou	Mt. Eddy. elev. 4300 ft	41.32	-122.48
Campanula scouleri			RSA264953			5043	USA	California	Siskiyou	Copper Butte at 41d 56.7'N, 123d 7.4'W Located in the Seiad VAlley Quad. near Seiad Valley.	41.945	-123.123
Campanula scouleri			RSA456190			2648	USA	California	Siskiyou	Hungry Creek Lookout.	42	-122.72
Campanula scouleri			RSA456192			9148	USA	California	Siskiyou	Northwestern; Klamath Ranges region Siskiyou National Forest	41.97	-123.13
Campanula scouleri			SBBG93259			24067	USA	California	Del Norte	Smith River, Darlingtonia	41.838	-123.944
Campanula scouleri			SD70781				USA	California	Mariposa	Biledo Meadows south of the Mariposa Big Tree Grove; Yosemite National Park.	37.5	-119.57
Campanula scouleri			SD88346			4877	USA	California	Siskiyou	1.3 miles south of Oregon State line on road to Happy Camp.	41.99	-123.53
Campanula scouleri			UC1120063			121	USA	California	Shasta	Kosk Creek near Shotgun Creek (Shasta National Forest) - , Kosk Creek	41.0656	-121.959
Campanula scouleri			UC131860			3911	USA	California	Siskiyou	Mt. Eddy - -	41.32	-122.477
Campanula scouleri			UC1541523			24067	USA	California	Del Norte	Darlingtonia Smith River	41.8369	-123.94
Campanula scouleri			UC1609329			7078	USA	California	Butte	in campground on w side bridge across Fall River (about 6 air mi ne of Feather Falls)	39.6548	-121.175
Campanula scouleri			UC1736612			12279	USA	California	Humboldt	Snow Camp Lake	40.7347	-123.751
Campanula scouleri			UC177576			9798	USA	California	Butte	near Butte Meadows (Sierra Nevada Mountains) - Sierra Nevada Mountains	40.0815	-121.549
Campanula scouleri			UC248605			2469	USA	California	Siskiyou	Mt. Shasta and vicinity - -	41.4089	-122.196
Campanula scouleri			UC334030				USA	California	Siskiyou	near Shasta	41.4089	-122.196
Campanula scouleri			UC61194				USA	California	Siskiyou	Sisson Mount Shasta	41.3315	-122.336
Campanula scouleri			UC637161			1080	USA	California	Siskiyou	Happy Camp to Waldo (Oregon) road Klamath National Forest, watershed of west branch of Waldo C	41.9289	-123.47
Campanula scouleri			UC890575			1283	USA	California	Siskiyou	Sisson - -	41.3315	-122.336
Campanula scouleri			UC890576			480	USA	California	Siskiyou	Mt. Eddy - -	41.32	-122.477
Campanula scouleri			UC890603			12106	USA	California	Siskiyou	Metcalf's Ranch Mt. Eddy (ne slope of mountain)	41.3743	-122.426
Campanula scouleri			UC971910			14059	USA	California	Trinity	summit of grade Scott Mountain (on hillslopes)	41.28	-122.677
Campanula scouleri			UCR71420			24067	USA	California	Del Norte	NW California Darlingtonia, Smith River	41.8389	-123.944
Campanula scouleri			JEPS11743			52	USA	California	Humboldt	road from Redwood House to Yager	40.534	123.913
Campanula scouleri			POM193020				USA	California	Humboldt	Near Hupa (Hoopa?)	41.0504	123.674
Campanula scouleri			POM255804			1757	USA	California	Siskiyou	Siskiyou County: open coniferous woods near Deer Camp, Siskiyou Mtns	41.8974	122.931
Campanula scouleri			RSA22585			1757	USA	California	Siskiyou	Siskiyou County: open coniferous woods near Deer Camp, Siskiyou Mtns	41.8974	122.931
Campanula scouleri			RSA49805			1775	USA	California	Trinity	Trial from Ripstein Camp to lakes, Canyon Creek.	40.8768	123.029
Campanula scouleri			RSA49970			13680	USA	California	Trinity	Above Ripstein Camp, Canyon Creek	40.8768	123.029
Campanula scouleri			SD61053			3944	USA	California	Humboldt	8.2 miles from Highway 96 on Mill Creek Road; Hoopa Valley.	41.165	123.557
Campanula scouleri			SDSU01307			3944	USA	California	Humboldt	8.2 miles from #96 on Mill Creek road, Hoopa Valley.	41.165	123.557
Campanula scouleri			SDSU01313			4877	USA	California	Siskiyou	1.3 miles south of Oregon state line on road to Happy Camp.
Campanula scouleri			UC1026172			1757	USA	California	Siskiyou	open woods near Deer Camp - Siskiyou Mountains	41.8974	122.931
Campanula scouleri			UC1585406			28	USA	California	Humboldt	on Bair Rd. sw Hoopa - Pine Ridge Summit	41.012	123.774
Campanula scouleri			UC169062			305	USA	California	Humboldt	near Hupa - "Bald Hills"	41.1218	123.712
Campanula parryi idahoensis x scabrella	U of Mont.		125699				USA	Montana			46 21'11"	113 03'31"
Campanula parryi idahoensis x scabrella	U of Mont.		60067				USA	Montana	Ravalli Co.	Bitterroots	46 36'06"	114 15'14"
Campanula parryi idahoensis x scabrella	U of Mont.		64254				USA	Montana			46 26'01"	114 19'08"
Campanula parryi idahoensis x scabrella	U of Mont.		68602				USA	Montana			45 56'54"	114 20'45"
Campanula parryi idahoensis x scabrella	U of Mont.		70125				USA	Montana			46 27'10"	114 14'11"
Campanula parryi idahoensis x scabrella	U of Mont.		64260				USA	Montana			46 09'41"	114 30'51"
Campanula parryi idahoensis x scabrella	U of Mont.		64250				USA	Montana			46 40'29"	114 14'37"
Campanula parryi idahoensis x scabrella	U of Mont.		64251				USA	Montana			46 09'55"	114 30'07"
Campanula parryi idahoensis x scabrella	U of Mont.		64247				USA	Montana			46 09'41"	114 30'51"
Campanula parryi idahoensis x scabrella	U of Mont.		65987				USA	Montana			46 19'44"	114 22'02"
Campanula parryi idahoensis x scabrella	U of Mont.		78395				USA	Montana		Hoodo Pass	46 58'32"	115 01'32"
Campanula parryi idahoensis x scabrella	U of Mont.		123051				USA	Montana			45 29'24"	112 57'52"
Campanula parryi idahoensis x scabrella	WS		230232				USA	Idaho		Idahoe Co. N.M. side Buffalo Hump, 10 mi. S.W. Oragrande	45.6205	115.701
Campanula uniflora*	ALA		V134509				USA	AK		DeLong Mts., Desperation Lake	Not plotted	Not plotted
