# Supplementary material for: Integrating environmental, molecular, and morphological data to unravel an ice-age radiation of arctic-alpine Campanula in western North America
Source: Ecol Evol. 2014 Sep 26;4(20):3940–59. doi: 10.1002/ece3.1168 (PMC4242577; doi:10.1002/ece3.1168)
Supplement: Supplementary file 2 — Table S2. Locality and character data for morphological samples. [file ece30004-3940-SD2.xlsx]

## Sheet: Sheet1
Supplemental Table 2. Locality and character data for morphological samples.
taxon	source	accession #	locality	flower shape	corolla H/W ratio	corolla width (mm)	corolla height (mm)	mean corolla length (mm)	mean petal lobe length (mm)	fused corolla length (mm)	distance style clears corolla (mm)	style/stigma length (stigma reflexed)	mean sepal length (mean)	mean petal lobe width at base	hypanth. length	hypanth. Shape L/W ratio	stem length	hypanth. width	# flowers/stem	hypanth. hairs ?	hypanth. hair type	capsule pore	pollen color	upper leaf shape	upper leaf margin	lower leaf shape	lower leaf margin		seed shape long.	seed shape cross-sect.	seed length	seed length/width ratio	seed surface	seed wings	seed coat cell type	seed coat cell shape	seed coat cell size	seed coat lumen	seed coat cell wall thickness
Campanula aurita1	herb. sheet	ALAV119401	Yukon	rotate/subrotate	0.3	20	6	10.5	8.5	2.5	5	12	4	2	4	1	140	4	1	no	glabrous	^	pink/purple	narrow elliptic	inconspicuous serrate	oblanceolate	inconspicuous serrate
CAAU2	herb. sheet	ALAV79323	Yukon	rotate/subrotate	0.363636	27.5	10	14	12.3	2	2	12	5.3	3.2	6	1.2	160	5	1	no	glabrous	^	pink/purple	narrow elliptic	inconspicuous serrate	oblanceolate	inconspicuous serrate
CAAU3	herb. sheet	ALA19610	B.C.	rotate/subrotate	0.45	20	9	11	9	2.2	2.5	14	7	2.5	5	1.25	160	4	1	no	glabrous	^	?	narrow elliptic	inconspicuous serrate	oblanceolate	inconspicuous serrate
CAAU4	herb. sheet	ALA19609	B.C.	rotate/subrotate	0.3125	16	5	9	7	2	2	9	4	3	3	0.75	180	4	1	no	glabrous	^	?	narrow elliptic	inconspicuous serrate	oblanceolate	inconspicuous serrate
CAAU5	herb. sheet	ALA3687	AK	rotate/subrotate	0.4	20	8	12	11.5	2	2	9	5	3	4.5	1.125	110	4	1	no	glabrous	^	pink/purple	narrow elliptic	inconspicuous serrate	oblanceolate	inconspicuous serrate
CAAU6	herb. sheet	ALAV75650	AK	rotate/subrotate	0.391304	23	9	12	10	2	2	11	6.7	3	5.5	1.22222	120	4.5	1	no	glabrous	^	?	narrow elliptic	inconspicuous serrate	oblanceolate	inconspicuous serrate
CAAU7	herb. sheet	ALAV128486	AK	rotate/subrotate	0.36	25	9	13.5	12	1.5	2	10.5	4.3	2.2	3.5	0.777778	240	4.5	1	no	glabrous	^	pink/purple	narrow elliptic	inconspicuous serrate	oblanceolate	inconspicuous serrate
CAAU8	herb. sheet	ALA85366	AK	rotate/subrotate	0.25	20	5	12	9.5	2	4	12	4	1.8	4.5	1.28571	130	3.5	1	no	glabrous	^	?	narrow elliptic	inconspicuous serrate	oblanceolate	inconspicuous serrate
CAAU9	herb. sheet	ALA89904	AK	rotate/subrotate	0.37037	27	10	13.5	11.5	2.5	2	9.5	7.5	3	4	1.14286	200	3.5	1	no	glabrous	^	purple	narrow elliptic	inconspicuous serrate	oblanceolate	inconspicuous serrate
CAAU10	herb. sheet	ALAV102925	AK	rotate/subrotate	0.296296	27	8	14.5	12	2	2	11	4	3.2	4	1	190	4	4	no	glabrous	^	?	narrow elliptic	inconspicuous serrate	oblanceolate	inconspicuous serrate
CAAU seed																													oblong	narrowly ovate	1.2	2	interrupted striate	()	1 to 2	oblong		narrow	thick
CAAU means					0.349411	22.55	7.9	12.2	10.33	2.07	2.55	11	5.18	2.69	4.4	1.07536	163	4.1	1.3
CAAU stdev					0.0593425	3.93312	1.91195	1.71917	1.80126	0.286938	1.06589	1.58114	1.39028	0.521643	0.906765	0.189925	40.2906	0.459468	0.948683
Campanula lasiocarpa1	fresh/field	WWB22732	WA vesper pk	tubular-campanulate	0.740741	27	20	25.1	9.3	15.8	-9	11	9.1	9.3	4	1	27	4	1	yes	villous	^	purple	narrow elliptic	mucronate	oblanceolate	mucronate
CALA2	fresh/field	WWB22732	WA vesper pk	tubular-campanulate	0.940594	20.2	19	22.8	7.3	15.5	-7	12	7.1	7.2	3	1	15	3	1	yes	villous	^	purple	narrow elliptic	mucronate	oblanceolate	mucronate
CALA3	fresh/field	WWB22732	WA vesper pk	tubular-campanulate	0.785714	28	22	27	10.4	16.6	-5	15	7.7	9.1	5	0.833333	40	6	1	yes	villous	^	purple	narrow elliptic	mucronate	oblanceolate	mucronate
CALA4	fresh/field	WWB22732	WA vesper pk	tubular-campanulate	1.26316	19	24	24.2	9.9	14.3	-10	11.5	11.2	7.4	4.5	1.125	90	4	1	yes	villous	^	purple	narrow elliptic	mucronate	oblanceolate	mucronate
CALA5	fresh/field	WWB22732	WA vesper pk	tubular-campanulate	1.27778	18	23	23.5	8.3	15.2	-8	13	9.1	7.4	5	1	45	5	1	yes	villous	^	purple	narrow elliptic	mucronate	oblanceolate	mucronate
CALA6	fresh/field	WWB22732	WA vesper pk	tubular-campanulate	1.09649	22.8	25	26.8	9.9	16.9	-9	16	8.2	7.9	4	1.14286	40	3.5	1	yes	villous	^	purple	narrow elliptic	mucronate	oblanceolate	mucronate
CALA7	fresh/field	WWB22732	WA vesper pk	tubular-campanulate	0.808824	27.2	22	26	10.4	15.6	-8	15	8.8	7.7	6	1.2	50	5	1	yes	villous	^	purple	narrow elliptic	mucronate	oblanceolate	mucronate
CALA8	fresh/field	WWB22732	WA vesper pk	tubular-campanulate	0.896552	29	26	29	9.6	19.4	-11	14	8	9.8	6	1	42	6	1	yes	villous	^	purple	narrow elliptic	mucronate	oblanceolate	mucronate
CALA9	fresh/field	WWB22732	WA vesper pk	tubular-campanulate	1.0084	23.8	24	26.3	8.7	17.6	-8	12.5	9.1	7.7	4.5	0.9	65	5	1	yes	villous	^	purple	narrow elliptic	mucronate	oblanceolate	mucronate
CALA10	fresh/field	WWB22732	WA vesper pk	tubular-campanulate	1.29944	17.7	23	23.2	8.4	14.8	-7	15	7.1	7.5	5	1	47	5	1	yes	villous	^	purple	narrow elliptic	mucronate	oblanceolate	mucronate
CALA seed																													fusiform-ovate	terete	0.7	2	striate	-	1 to 2	fibriform	94 x 10 um	narrow	thick
CALA means					1.01177	23.27	22.8	25.39	9.22	16.17	-8.2	13.5	8.54	8.1	4.7	1.02012	46.1	4.65	1
CALA stdev					0.212912	4.36553	2.14994	1.98296	1.0185	1.50632	1.68655	1.73205	1.21765	0.933333	0.918937	0.110435	20.344	1.00139	0
Campanula parryi idahoensis1	fresh/field	WWB22721	MT/ID hoodoo pass	tubular-campanulate	1.09195	8.7	9.5	9.5	4	5.5	-0.5	8.5	6.4	3.7	4	1.33333	127	3	1	yes	hirtellous	^	white/yellow	narrow elliptic	inconspicuous serrate	oblanceolate	inconspicuous serrate
CAPAID2	fresh/field	WWB22721	MT/ID hoodoo pass	tubular-campanulate	1	14	14	15.5	5	10.5	-1	11	8.1	4.4	6	2	203	3	1	yes	hirtellous	^	white/yellow	narrow elliptic	inconspicuous serrate	oblanceolate	inconspicuous serrate
CAPAID3	fresh/field	WWB22721	MT/ID hoodoo pass	tubular-campanulate	1.125	8	9	10.3	4	6.3	-3	7	3	3.7	3.5	1.16667	160	3	1	yes	hirtellous	^	white/yellow	narrow elliptic	inconspicuous serrate	oblanceolate	inconspicuous serrate
CAPAID4	fresh/field	WWB22721	MT/ID hoodoo pass	tubular-campanulate	1.05556	9	9.5	9.6	3.8	5.8	-1	8	3.7	3.4	3	1.2	150	2.5	1	yes	hirtellous	^	white/yellow	narrow elliptic	inconspicuous serrate	oblanceolate	inconspicuous serrate
CAPAID5	fresh/field	WWB22721	MT/ID hoodoo pass	tubular-campanulate	1.1	10	11	10.4	3.7	6.7	-1.5	9	7.9	3.7	4.5	1.5	145	3	1	yes	hirtellous	^	white/yellow	narrow elliptic	inconspicuous serrate	oblanceolate	inconspicuous serrate
CAPAID6	fresh/field	WWB22721	MT/ID hoodoo pass	tubular-campanulate	1.125	8	9	9	3.3	5.7	-3	6.5	2.5	3.1	3	1.5	140	2	1	yes	hirtellous	^	white/yellow	narrow elliptic	inconspicuous serrate	oblanceolate	inconspicuous serrate
CAPAID7	fresh/field	WWB22721	MT/ID hoodoo pass	tubular-campanulate	1.27778	9	11.5	11	4.5	6.5	-4	7.5	6.5	3	4.5	1.5	175	3	1	yes	hirtellous	^	white/yellow	narrow elliptic	inconspicuous serrate	oblanceolate	inconspicuous serrate
CAPAID8	fresh/field	WWB22721	MT/ID hoodoo pass	tubular-campanulate	1.11111	9	10	10	4.1	5.9	-1	8	4	2.5	3.5	1.75	117	2	1	yes	hirtellous	^	white/yellow	narrow elliptic	inconspicuous serrate	oblanceolate	inconspicuous serrate
CAPAID9	fresh/field	WWB22721	MT/ID hoodoo pass	tubular-campanulate	1.25	8	10	9.2	3.5	5.7	-2.5	6.5	5	2.5	5	1.66667	132	3	1	yes	hirtellous	^	white/yellow	narrow elliptic	inconspicuous serrate	oblanceolate	inconspicuous serrate
CAPAID10	fresh/field	WWB22721	MT/ID hoodoo pass	tubular-campanulate	1.06667	7.5	8	8.7	3.7	5	0	7.5	2.9	2.5	3	1.5	103	2	1	yes	hirtellous	^	white/yellow	narrow elliptic	inconspicuous serrate	oblanceolate	inconspicuous serrate
CAPAID11	fresh/field	WWB22722	WA mission rdg.	tubular-campanulate	0.814815	13.5	11	11.7	3.8	7.9	-3	7	4	4.3	4	1.33333	65	3	1	yes	hirtellous	^	pink/lavender	narrow elliptic	inconspicuous serrate	oblanceolate	inconspicuous serrate
CAPAID12	fresh/field	WWB22722	WA mission rdg.	tubular-campanulate	1.14286	7	8	9	3.3	5.7	-3.5	9.5	2	3.1	2.5	1.25	70	2	1	yes	hirtellous	^	pink/lavender	narrow elliptic	inconspicuous serrate	oblanceolate	inconspicuous serrate
CAPAID13	fresh/field	WWB22722	WA mission rdg.	tubular-campanulate	0.859375	12.8	11	11.2	3.6	7.6	-2	8	2.5	4.8	3.5	1.16667	70	3	1	yes	hirtellous	^	pink/lavender	narrow elliptic	inconspicuous serrate	oblanceolate	inconspicuous serrate
CAPAID14	fresh/field	WWB22722	WA mission rdg.	tubular-campanulate	0.761905	10.5	8	8.6	3.2	5.4	0	8	2.4	4.3	2	0.8	152	2.5	1	yes	hirtellous	^	white/yellow	narrow elliptic	inconspicuous serrate	oblanceolate	inconspicuous serrate
CAPAID15	fresh/field	WWB22722	WA mission rdg.	tubular-campanulate	0.76087	13.8	10.5	12.5	4.1	8.4	0	10	2.7	4.1	4	1.6	81	2.5	1	yes	hirtellous	^	white/yellow	narrow elliptic	inconspicuous serrate	oblanceolate	inconspicuous serrate
CAPAID16	fresh/field	WWB22722	WA mission rdg.	tubular-campanulate	0.909091	11	10	11	3.6	7.4	-3	8	2.7	3.3	2	1	116	2	1	yes	hirtellous	^	white/yellow	narrow elliptic	inconspicuous serrate	oblanceolate	inconspicuous serrate
CAPAID17	fresh/field	WWB22722	WA mission rdg.	tubular-campanulate	1.27778	9	11.5	11.3	3.7	7.6	-1	9.5	2.4	4.2	4	1.33333	92	3	1	yes	hirtellous	^	white/yellow	narrow elliptic	inconspicuous serrate	oblanceolate	inconspicuous serrate
CAPAID18	fresh/field	WWB22722	WA mission rdg.	tubular-campanulate	0.656934	13.7	9	10.9	3.8	7.1	-1	8	2.8	4.4	3	1.2	70	2.5	1	yes	hirtellous	^	white/yellow	narrow elliptic	inconspicuous serrate	oblanceolate	inconspicuous serrate
CAPAID19	fresh/field	WWB22722	WA mission rdg.	tubular-campanulate	0.633803	14.2	9	11.4	4.2	7.2	-1	8.5	2.2	4.6	3.5	1.16667	75	3	1	yes	hirtellous	^	pink/lavender	narrow elliptic	inconspicuous serrate	oblanceolate	inconspicuous serrate
CAPAID20	fresh/field	WWB22722	WA mission rdg.	tubular-campanulate	0.733333	15	11	11.3	4.1	7.2	-2.5	8	3.1	4.9	4	1.33333	106	3	1	yes	hirtellous	^	white/yellow	narrow elliptic	inconspicuous serrate	oblanceolate	inconspicuous serrate
CAPAID seed																													oblong	terete	0.9	2.6	striate	)
CAPAID means					0.987691	10.585	10.025	10.605	3.85	6.755	-1.725	8.2	3.84	3.725	3.625	1.365	117.45	2.65	1
CAPAID stdev					0.205566	2.65771	1.47323	1.5995	0.426121	1.3008	1.25105	1.15166	1.90992	0.77247	0.971637	0.272679	39.6637	0.432252	0
Campanula parryi parryi1	herb. sheet	RM407952	New Mexico	broadly campanulate	0.8125	16	13	13	5.3	8.5	-8	5	7.3	5	4.5	1.125	100	4	1	no	glabrous	^	?	narrow elliptic	sparse serrate	oblanceolate	sparse serrate
CAPAPA2	herb. sheet	RM774307	CO	broadly campanulate	0.9375	16	15	15	7	7	-6	9	15.2	3	5.5	1.375	290	4	1	no	glabrous	^	?	narrow elliptic	sparse serrate	oblanceolate	sparse serrate
CAPAPA3	herb. sheet	RM749343	CO	broadly campanulate	0.875	16	14	14	7	6	-4	10	14	3	5	1.11111	140	4.5	1	no	glabrous	^	pink/purple	narrow elliptic	sparse serrate	oblanceolate	sparse serrate
CAPAPA4	herb. sheet	RM749392	CO	broadly campanulate	1.08333	12	13	13	6	7	-4	9	7.7	4	5	1.66667	120	3	1	no	glabrous	^	pink/purple	narrow elliptic	sparse serrate	oblanceolate	sparse serrate
CAPAPA5	herb. sheet	ASU107768	Arizona	broadly campanulate	0.8	20	16	15	10	7	-6	10	8.5	6	5	1.66667	170	3	1	no	glabrous	^	yellow?	narrow elliptic	sparse serrate	oblanceolate	sparse serrate
CAPAPA6	herb. sheet	ASU75531	Arizona	broadly campanulate	0.85	20	17	17	9	9	-6.5	11	12.3	5.5	7	1.4	140	5	3	no	glabrous	^	yellow?	narrow elliptic	sparse serrate	oblanceolate	sparse serrate
CAPAPA7	herb. sheet	ASU7201	Arizona	broadly campanulate	0.7	20	14	14	7	7	-7	7	6	5.5	5	1.66667	140	3	1	no	glabrous	^	?	narrow elliptic	sparse serrate	oblanceolate	sparse serrate
CAPAPA8	herb. sheet	Uof Az292768	New Mexico	broadly campanulate	0.68	25	17	17	9	9	-7	9.5	11.3	8	6	1.5	140	4	1	no	glabrous	^	?	narrow elliptic	sparse serrate	oblanceolate	sparse serrate
CAPAPA9	herb. sheet	Uof Az162805	Utah	broadly campanulate	0.6	30	18	18	10.5	8.5	-9	9.5	8.7	9	6	2	200	3	1	no	glabrous	^	?	narrow elliptic	sparse serrate	oblanceolate	sparse serrate
CAPAPA10	herb. sheet	RM268340	CO	broadly campanulate	0.875	16	14	14	8	6.5	-7	7	13.5	5	4	1.33333	160	3	1	no	glabrous	^	yellow?	narrow elliptic	sparse serrate	oblanceolate	sparse serrate
CAPAPA seed																													elliptical	terete	0.6	1.8	striate	v	1	broad-fibriform	50 x 9 um	medium	thick
CAPAPA means					0.821333	19.1	15.1	15	7.88	7.55	-6.45	8.7	10.45	5.4	5.3	1.48444	160	3.65	1.2
CAPAPA stdev					0.13862	5.21643	1.79196	1.76383	1.71257	1.09163	1.57145	1.81353	3.21049	1.94079	0.856349	0.2741	53.1246	0.747217	0.632456
Campanula scabrella1	fresh/field	WWB22728	MT altoona lks.	broadly campanulate	0.364964	13.7	5	7.8	6.3	1.5	2	7	2	3.4	2	1	22	2	1	yes	hirtellous	^	purple	narrow elliptic	entire	oblanceolate	entire
CASCB2	fresh/field	WWB22728	MT altoona lks.	broadly campanulate	0.410256	19.5	8	11.3	9.2	2.1	-3.5	4.5	3.4	4.1	2.5	1	24	2.5	1	yes	hirtellous	^	purple	narrow elliptic	entire	oblanceolate	entire
CASCB3	fresh/field	WWB22728	MT altoona lks.	broadly campanulate	0.174419	17.2	3	9.3	7.4	1.9	3	7	2.8	3.5	3	1.5	22	2	1	yes	hirtellous	^	purple	narrow elliptic	entire	oblanceolate	entire
CASCB4	fresh/field	WWB22728	MT altoona lks.	broadly campanulate	0.471014	13.8	6.5	6.5	5	1.5	0	4.5	3.6	2	3	1.5	18	2	1	yes	hirtellous	^	purple	narrow elliptic	entire	oblanceolate	entire
CASCB5	fresh/field	WWB22728	MT altoona lks.	broadly campanulate	0.294118	17	5	8	6	2	0	6.5	3	3.1	3	1.5	40	2	1	yes	hirtellous	^	purple	narrow elliptic	entire	oblanceolate	entire
CASCB6	fresh/field	WWB22728	MT altoona lks.	broadly campanulate	0.444444	18	8	10.1	8.6	1.5	-2	5	4	3.8	3	1.2	52	2.5	1	yes	hirtellous	^	purple	narrow elliptic	entire	oblanceolate	entire
CASCB7	fresh/field	WWB22728	MT altoona lks.	broadly campanulate	0.27027	18.5	5	8.1	6	2.1	1.5	6.5	2.6	3	2.5	1.25	35	2	1	yes	hirtellous	^	purple	narrow elliptic	entire	oblanceolate	entire
CASCB8	fresh/field	WWB22728	MT altoona lks.	broadly campanulate	0.521739	11.5	6	7.6	5.6	2	1	5.5	3.9	2.5	2	1	35	2	1	yes	hirtellous	^	purple	narrow elliptic	entire	oblanceolate	entire
CASCB9	fresh/field	WWB22728	MT altoona lks.	broadly campanulate	0.409091	11	4.5	7	5	2	0.5	4.5	3	2.6	2	1	34	2	1	yes	hirtellous	^	purple	narrow elliptic	entire	oblanceolate	entire
CASCB10	fresh/field	WWB22728	MT altoona lks.	broadly campanulate	0.384615	13	5	7.1	5	2.1	0	4.5	3.1	3.1	1.5	0.75	34	2	1	yes	hirtellous	^	purple	narrow elliptic	entire	oblanceolate	entire
CASCB11	herb. sheet	UC1473430	CA china mt	broadly campanulate	0.888889	9	8	7.9	6	1.9	-1.5	7	3.67	1.5	3.5	1.16667	75	3	4	yes	hirtellous	^	purple	narrow elliptic	entire	oblanceolate	entire
CASCB12	herb. sheet	UC1560116	CA lassen	broadly campanulate	1.16667	6	7	7	4	3	0	7	4.2	1.2	4	1.33333	55	3	4	yes	hirtellous	^	purple	narrow elliptic	entire	oblanceolate	entire
CASCB13	herb. sheet	UC195255	CA mt eddy	broadly campanulate	0.8	10	8	8.1	5	3.1	-1.5	7	3	1	2.5	1	25	2.5	1	yes	hirtellous	^	purple	narrow elliptic	entire	oblanceolate	entire
CASCB14	herb. sheet	UC890573	CA mt eddy	broadly campanulate	1.08333	6	6.5	6.5	4	2.5	0	6.5	3.5	1	3.5	1.4	65	2.5	1	yes	hirtellous	^	purple	narrow elliptic	entire	oblanceolate	entire
CASCB15	herb. sheet	UC79440	CA lassen	broadly campanulate	0.571429	14	8	8.8	5.6	3.2	-1.5	7	4	1.3	4	1.14286	20	3.5	1	yes	hirtellous	^	purple	narrow elliptic	entire	oblanceolate	entire
CASCB16	herb. sheet	UC79374	CA lassen	broadly campanulate	0.666667	12	8	7.4	5	2.4	-1	6	3	1	2.5	0.833333	34	3	2	yes	hirtellous	^	purple	narrow elliptic	entire	oblanceolate	entire
CASCB17	herb. sheet	UC57192	CA mt eddy	broadly campanulate	0.815217	9.2	7.5	7.6	3.9	3.7	1	9	2.8	1	3	1.5	30	2	1	yes	hirtellous	^	purple	narrow elliptic	entire	oblanceolate	entire
CASCB18	herb. sheet	UC16325	CA mt eddy	broadly campanulate	1.4	5	7	8	4	4	0	7	3	1	2.5	1.25	38	2	3	yes	hirtellous	^	purple	narrow elliptic	entire	oblanceolate	entire
CASCB19	herb. sheet	UC79303	CA lassen	broadly campanulate	0.818182	11	9	8	5.5	2.5	-2	6.5	3.2	1.2	2.5	1	36	2.5	2	yes	hirtellous	^	purple	narrow elliptic	entire	oblanceolate	entire
CASCB20	herb. sheet	Uof Wy408150	CA	broadly campanulate	0.888889	9	8	8	4.5	3.5	-1.5	6	3.3	1	4	1.33333	20	3	1	yes	hirtellous	^	purple	narrow elliptic	entire	oblanceolate	entire
CASCB21	fresh/field	WWB22729	WA 3 brothers	broadly campanulate	0.208333	19.2	4	7	5.5	1.5	1	4	3	3.5	3	1.2	48	2.5	3	yes	hirtellous	^	purple	narrow elliptic	entire	oblanceolate	entire
CASCB22	fresh/field	WWB22729	WA 3 brothers	broadly campanulate	0.4	20	8	10	7	3	0.5	7	4	4.5	4	1.33333	44	3	1	yes	hirtellous	^	purple	narrow elliptic	entire	oblanceolate	entire
CASCB23	fresh/field	WWB22729	WA 3 brothers	broadly campanulate	0.513514	18.5	9.5	11.5	7.5	4	1		5.8	5	4	1.14286	75	3.5	2	yes	hirtellous	^	purple	narrow elliptic	entire	oblanceolate	entire
CASCB24	fresh/field	WWB22729	WA 3 brothers	broadly campanulate	0.457143	17.5	8	11	7.5	3.5	2	9	5.3	6	3.5	1.16667	50	3	1	yes	hirtellous	^	purple	narrow elliptic	entire	oblanceolate	entire
CASCB25	fresh/field	WWB22729	WA 3 brothers	broadly campanulate	0.5	15	7.5	9.5	6.5	3	2	8.5	3.3	4.5	3	1.2	22	2.5	1	yes	hirtellous	^	purple	narrow elliptic	entire	oblanceolate	entire
CASCB26	fresh/field	WWB22729	WA 3 brothers	broadly campanulate	0.487179	19.5	9.5	12	8	4	1	8.5	7	6	5	1.25	62	4	2	yes	hirtellous	^	purple	narrow elliptic	entire	oblanceolate	entire
CASCB27	fresh/field	WWB22729	WA 3 brothers	broadly campanulate	0.465116	17.2	8	10	6.5	3.5	2	8.5	4.3	5	3.5	1.16667	73	3	1	yes	hirtellous	^	purple	narrow elliptic	entire	oblanceolate	entire
CASCB28	fresh/field	WWB22729	WA 3 brothers	broadly campanulate	0.714286	10.5	7.5	9	6	3	0	6	4.1	4	3	1.5	2	2	1	yes	hirtellous	^	purple	narrow elliptic	entire	oblanceolate	entire
CASCB29	fresh/field	WWB22729	WA 3 brothers	broadly campanulate	0.571429	14	8	9.5	6.5	3	0	6	3.9	5.5	3	1.2	28	2.5	1	yes	hirtellous	^	purple	narrow elliptic	entire	oblanceolate	entire
CASCB30	fresh/field	WWB22729	WA 3 brothers	broadly campanulate	0.34375	16	5.5	10	6.5	3.5	1.5	5.5	2.1	4	3.5	1.16667	35	3	2	yes	hirtellous		purple	narrow elliptic	entire	oblanceolate	entire
CASCB seed																													oblong	ovate	0.85	2.4	striate	)	1 to 2	fibriform	56 x 14 um	medium	medium
CASCB means					0.583498	13.7267	6.95	8.65333	5.97	2.68333	0.183333	6.46552	3.59567	3.01	3.06667	1.19952	38.4333	2.56667	1.5
CASCB stdev					0.289997	4.4108	1.65232	1.53841	1.36461	0.814559	1.48836	1.38829	1.03298	1.64324	0.762633	0.198159	18.3372	0.552944	0.900192
Campanula piperi1	fresh/field	WWB22724	WA mt. elinor	rotate/subrotate	0.36	25	9	15	12.6	2.4	3.5	8.5	7.8	6.1	4	0.8	36	5	1	yes	hirtellous	^	purple	narrow elliptic	mucronate	oblanceolate	mucronate
CAPI2	fresh/field	WWB22724	WA mt. elinor	rotate/subrotate	0.636364	22	14	14.8	11.6	3.2	-1	10	4.2	5.6	4	1	30	4	3	yes	hirtellous	^	purple	narrow elliptic	mucronate	oblanceolate	mucronate
CAPI3	fresh/field	WWB22724	WA mt. elinor	rotate/subrotate	0.56	25	14	15.4	11.1	4.3	-2	9	6	6.7	4	0.8	15	5	1	yes	hirtellous	^	purple	narrow elliptic	mucronate	oblanceolate	mucronate
CAPI4	fresh/field	WWB22724	WA mt. elinor	rotate/subrotate	0.391304	23	9	12.8	10.7	2.1	3	9	4.4	5	4	1	45	4	3	yes	hirtellous	^	purple	narrow elliptic	mucronate	oblanceolate	mucronate
CAPI5	fresh/field	WWB22724	WA mt. elinor	rotate/subrotate	0.4	25	10	14.2	10.3	3.9	5	12	6.2	6	3.5	0.875	22	4	1	yes	hirtellous	^	purple	narrow elliptic	mucronate	oblanceolate	mucronate
CAPI6	fresh/field	WWB22724	WA mt. elinor	rotate/subrotate	0.339623	26.5	9	15.1	11.1	4	4	10.5	5.1	6.4	4	1	30	4	1	yes	hirtellous	^	purple	narrow elliptic	mucronate	oblanceolate	mucronate
CAPI7	fresh/field	WWB22724	WA mt. elinor	rotate/subrotate	0.464286	28	13	16.5	12.5	4	1	11	7.2	6.9	4	0.8	30	5	1	yes	hirtellous	^	purple	narrow elliptic	mucronate	oblanceolate	mucronate
CAPI8	fresh/field	WWB22724	WA mt. elinor	rotate/subrotate	0.454545	22	10	13.9	10.5	3.4	3.5	11	8	6.2	3	0.75	70	4	3	yes	hirtellous	^	purple	narrow elliptic	mucronate	oblanceolate	mucronate
CAPI9	fresh/field	WWB22724	WA mt. elinor	rotate/subrotate	0.5	21	10.5	13.3	8.9	4.4	2	9.5	5.5	5.7	4	0.888889	38	4.5	3	yes	hirtellous	^	purple	narrow elliptic	mucronate	oblanceolate	mucronate
CAPI10	fresh/field	WWB22724	WA mt. elinor	rotate/subrotate	0.454545	22	10	13.2	9.2	4	-1	9	5.1	8	3	0.6	23	5	2	yes	hirtellous	^	purple	narrow elliptic	mucronate	oblanceolate	mucronate
CAPI11	fresh/field	WWB22727	WA blue mt.	rotate/subrotate	0.522727	22	11.5	14.8	9.8	5	1	11	6.1	7.6	5	1	28	5	6	yes	hirtellous	^	purple	narrow elliptic	mucronate	oblanceolate	mucronate
CAPI12	fresh/field	WWB22727	WA blue mt.	rotate/subrotate	0.4	22.5	9	13.1	9.2	3.9	5	11	4.6	5.3	3	0.75	25	4	4	yes	hirtellous	^	purple	narrow elliptic	mucronate	oblanceolate	mucronate
CAPI13	fresh/field	WWB22727	WA blue mt.	rotate/subrotate	0.44335	20.3	9	12.1	8.9	3.2	0	6.5	4.4	5.2	2	0.666667	17	3	5	yes	hirtellous	^	purple	narrow elliptic	mucronate	oblanceolate	mucronate
CAPI14	fresh/field	WWB22727	WA blue mt.	rotate/subrotate	0.272727	22	6	12.1	9	3.1	4	8.5	4.1	6.8	2.5	0.714286	25	3.5	4	yes	hirtellous	^	purple	narrow elliptic	mucronate	oblanceolate	mucronate
CAPI15	fresh/field	WWB22727	WA blue mt.	rotate/subrotate	0.541872	20.3	11	14.2	9.2	5	1	8.5	5.7	5.9	4	0.888889	18	4.5	1	yes	hirtellous	^	purple	narrow elliptic	mucronate	oblanceolate	mucronate
CAPI16	fresh/field	WWB22727	WA blue mt.	rotate/subrotate	0.591133	20.3	12	13.9	9.4	4.5	-3	7.5	5	5.9	3.5	0.777778	28	4.5	1	yes	hirtellous	^	purple	narrow elliptic	mucronate	oblanceolate	mucronate
CAPI17	fresh/field	WWB22727	WA blue mt.	rotate/subrotate	0.355731	25.3	9	13.7	10	3.7	2	8	4.8	5.6	3	0.75	23	4	3	yes	hirtellous	^	purple	narrow elliptic	mucronate	oblanceolate	mucronate
CAPI18	fresh/field	WWB22727	WA blue mt.	rotate/subrotate	0.379747	23.7	9	13.7	9.8	3.9	0	7	5.6	6.9	3	0.857143	42	3.5	6	yes	hirtellous	^	purple	narrow elliptic	mucronate	oblanceolate	mucronate
CAPI19	fresh/field	WWB22727	WA blue mt.	rotate/subrotate	0.636364	22	14	16.4	11.8	4.6	-4	9	5.8	5.8	3	0.6	27	5	4	yes	hirtellous	^	purple	narrow elliptic	mucronate	oblanceolate	mucronate
CAPI20	fresh/field	WWB22727	WA blue mt.	rotate/subrotate	0.641711	18.7	12	13.9	10	3.9	-1	10.5	5.4	3.8	3	0.75	15	4	1	yes	hirtellous	^	purple	narrow elliptic	mucronate	oblanceolate	mucronate
CAPI21	fresh/field	WWB22725	WA storm king	rotate/subrotate	0.404624	17.3	7	11.1	8.8	2.3	2	6	4.9	5	4	0.8	27	5	2	yes	hirtellous	^	purple	narrow elliptic	mucronate	oblanceolate	mucronate
CAPI22	fresh/field	WWB22725	WA storm king	rotate/subrotate	0.479042	16.7	8	10.2	7.8	2.4	1.5	9	3.4	3.8	3	0.75	43	4	1	yes	hirtellous	^	purple	narrow elliptic	mucronate	oblanceolate	mucronate
CAPI23	fresh/field	WWB22725	WA storm king	rotate/subrotate	0.424242	16.5	7	10.5	8.4	2.1	3	10	4	4.2	3	0.731707	17	4.1	1	yes	hirtellous	^	purple	narrow elliptic	mucronate	oblanceolate	mucronate
CAPI24	fresh/field	WWB22725	WA storm king	rotate/subrotate	0.5	16	8	9.9	8.1	1.8	3	10	4.8	3.4	3	0.75	20	4	1	yes	hirtellous	^	purple	narrow elliptic	mucronate	oblanceolate	mucronate
CAPI25	fresh/field	WWB22725	WA storm king	rotate/subrotate	0.355191	18.3	6.5	10	7.6	2.4	1	6.5	3.6	4.5	2	0.8	28	2.5	1	yes	hirtellous	^	purple	narrow elliptic	mucronate	oblanceolate	mucronate
CAPI26	fresh/field	WWB22725	WA storm king	rotate/subrotate	0.514286	17.5	9	11.6	8.3	3.3	-3	7	5.1	5.1	3	0.75	30	4	1	yes	hirtellous	^	purple	narrow elliptic	mucronate	oblanceolate	mucronate
CAPI27	fresh/field	WWB22725	WA storm king	rotate/subrotate	0.629921	12.7	8	8.9	7	1.9	0	6	4.2	3.6	3	0.857143	25	3.5	1	yes	hirtellous	^	purple	narrow elliptic	mucronate	oblanceolate	mucronate
CAPI28	fresh/field	WWB22725	WA storm king	rotate/subrotate	0.375	16	6	8.8	6.9	1.9	3.5	6	3.7	3.9	2	0.666667	20	3	4	yes	hirtellous	^	purple	narrow elliptic	mucronate	oblanceolate	mucronate
CAPI29	fresh/field	WWB22725	WA storm king	rotate/subrotate	0.846154	13	11	9.7	7.4	2.3	-3	5	5.2	3.9	3.5	0.875	52	4	2	yes	hirtellous	^	purple	narrow elliptic	mucronate	oblanceolate	mucronate
CAPI30	fresh/field	WWB22725	WA storm king	rotate/subrotate	0.44186	21.5	9.5	12.2	9.8	2.4	-2	9	6.6	5.1	3	1	60	3	2	yes	hirtellous	^	purple	narrow elliptic	mucronate	oblanceolate	mucronate
CAPI31	fresh/field	WWB22726	WA eagle pt.	rotate/subrotate	0.304348	23	7	13.4	10.7	2.7	6.5	9	5.7	6.8	3	0.75	23	4	2	yes	hirtellous	^	purple	narrow elliptic	mucronate	oblanceolate	mucronate
CAPI32	fresh/field	WWB22726	WA eagle pt.	rotate/subrotate	0.526316	19	10	13.1	9	4.1	1	9	3.9	4.9	3	0.666667	20	4.5	1	yes	hirtellous	^	purple	narrow elliptic	mucronate	oblanceolate	mucronate
CAPI33	fresh/field	WWB22726	WA eagle pt.	rotate/subrotate	0.599078	21.7	13	15	11.1	3.9	-2	9	7.2	6.1	4	0.888889	65	4.5	3	yes	hirtellous	^	purple	narrow elliptic	mucronate	oblanceolate	mucronate
CAPI34	fresh/field	WWB22726	WA eagle pt.	rotate/subrotate	0.735294	17	12.5	12	8.9	3.1	-0.5	8.5	4.3	5.6	4	0.8	15	5	1	yes	hirtellous	^	purple	narrow elliptic	mucronate	oblanceolate	mucronate
CAPI35	fresh/field	WWB22726	WA eagle pt.	rotate/subrotate	0.321429	28	9	14.4	10.7	3.7	3	10	7.5	7	4	0.666667	43	6	4	yes	hirtellous	^	purple	narrow elliptic	mucronate	oblanceolate	mucronate
CAPI36	fresh/field	WWB22726	WA eagle pt.	rotate/subrotate	0.352423	22.7	8	12.7	8.8	3.9	3	9	5.8	7	4	0.8	42	5	4	yes	hirtellous	^	purple	narrow elliptic	mucronate	oblanceolate	mucronate
CAPI37	fresh/field	WWB22726	WA eagle pt.	rotate/subrotate	0.230769	26	6	14.4	9.5	4.9	6	10	5.2	6.6	3	0.75	27	4	1	yes	hirtellous	^	purple	narrow elliptic	mucronate	oblanceolate	mucronate
CAPI38	fresh/field	WWB22726	WA eagle pt.	rotate/subrotate	0.272727	22	6	12.3	9.1	3.2	2.5	10	6	6.3	4	1	15	4	3	yes	hirtellous	^	purple	narrow elliptic	mucronate	oblanceolate	mucronate
CAPI39	fresh/field	WWB22726	WA eagle pt.	rotate/subrotate	0.484848	16.5	8	10.5	7.8	2.7	2	9.5	5.3	4.3	4	0.888889	15	4.5	1	yes	hirtellous	^	purple	narrow elliptic	mucronate	oblanceolate	mucronate
CAPI40	fresh/field	WWB22726	WA eagle pt.	rotate/subrotate	0.566667	15	8.5	11.2	8	3.2	0	8	3.2	3.6	3	0.75	30	4	2	yes	hirtellous	^	purple	narrow elliptic	mucronate	oblanceolate	mucronate
CAPI seed																													narrowly eliptical	terete	0.7	2	striate	^	1	broad-fibriform	60 x 7 um	narrow	thick
CAPI means					0.467756	20.825	9.475	12.85	9.4825	3.3675	1.2625	8.8375	5.265	5.5525	3.375	0.805257	30.1	4.2025	2.3
CAPI stdev					0.132174	3.87151	2.31204	1.99397	1.42665	0.923035	2.61158	1.63059	1.19412	1.20213	0.667467	0.110581	13.7669	0.695586	1.48842
Campanula scouleri1	herb. sheet	WWB5388	AK	rotate/subrotate	0.857143	3.5	3	8.2	5.2	3	8.5	13	9.2	1	5	1.66667	340	3	3	yes	chaffy		yellow	ovate	conspicuous serrate	ovate/orbicular	conspicuous serrate
CASCL2	herb. sheet	WWB8990	WA	rotate/subrotate	0.4	12.5	5	8	4	4.5	7.5	13	3.1	2.5	3	1	290	3	5	yes	chaffy		yellow	ovate	conspicuous serrate	ovate/orbicular	conspicuous serrate
CASCL3	herb. sheet	WWB20876	WA	rotate/subrotate	0.5	6	3	7	4	3.28	8	12	5	1.2	2	0.8	170	2.5	3	yes	chaffy		yellow	ovate	conspicuous serrate	ovate/orbicular	conspicuous serrate
CASCL4	herb. sheet	WWB21928	WA	rotate/subrotate	0.421053	9.5	4	7	3.5	4	7	12	3.7	2.5	3	1.07143	200	2.8	3	yes	chaffy		yellow	ovate	conspicuous serrate	ovate/orbicular	conspicuous serrate
CASCL5	herb. sheet	WWB21892	WA	rotate/subrotate	0.4	10	4	7	3	4	9	13	4.6	2	4	1.42857	180	2.8	4	yes	chaffy		yellow	ovate	conspicuous serrate	ovate/orbicular	conspicuous serrate
CASCL6	herb. sheet	WWB5389	WA	rotate/subrotate	0.352941	8.5	3	6	3	3	8	11	4	1.8	3	1.2	260	2.5	3	yes	chaffy		yellow	ovate	conspicuous serrate	ovate/orbicular	conspicuous serrate
CASCL7	herb. sheet	WWB0184	WA	rotate/subrotate	0.233333	15	3.5	9	6	3	10	14	5	2.8	3	1	90	3	2	yes	chaffy		yellow	ovate	conspicuous serrate	ovate/orbicular	conspicuous serrate
CASCL8	herb. sheet	WWB5383	WA	rotate/subrotate	0.421053	9.5	4	9	4	4	8	12	3	2.8	2.5	0.892857	180	2.8	1	yes	chaffy		yellow	ovate	conspicuous serrate	ovate/orbicular	conspicuous serrate
CASCL9	herb. sheet	WWB22191	WA	rotate/subrotate	0.26087	11.5	3	7	5	3	11	14	5.2	3	3	0.857143	110	3.5	3	yes	chaffy		yellow	ovate	conspicuous serrate	ovate/orbicular	conspicuous serrate
CASCL10	field/fresh	WWB22739	WA storm king	rotate/subrotate	0.625	8	5	11	6.5	3.5	9	14	4	2.5	2	1	55	2	2	yes	chaffy		yellow	ovate	conspicuous serrate	ovate/orbicular	conspicuous serrate
CASCL seed																													oblong	ovate	1	2	striate-reticulate	)	1 to 2	fibriform	72 x 7 um	narrow	thick
CASCL means					0.447139	9.4	3.75	7.92	4.42	3.528	8.6	12.8	4.68	2.21	3.05	1.09167	187.5	2.79	2.9
CASCL stdev					0.181848	3.24722	0.790569	1.45205	1.20996	0.556832	1.19722	1.0328	1.76748	0.688719	0.895979	0.271023	89.8533	0.398469	1.1005
